# Supplementary material for: Combining transcriptomics and metabolomics to reveal the underlying molecular mechanism of ergosterol biosynthesis during the fruiting process of Flammulina velutipes
Source: BMC Genomics. 2019 Dec 19;20:999. doi: 10.1186/s12864-019-6370-1 (PMC6924009; doi:10.1186/s12864-019-6370-1)
Supplement: Supplementary file 1 — Additional file 1: Table S1. The statistics of RNA-Seq data at different developmental stages of F. velutipes. Figure S1. The DEG statistics at different stages of F. velutipes. Figure S2. GO functional annotation and classification of DEGs during T1 of F. velutipes. Figure S3. GO functional annotation and classification of DEGs during T2 of F. velutipes. Figure S4. Differential expression profiles of nine DEGs at different developmental stages of F. velutipes. GAPDH and β-actin were used as internal controls. There were three biological replicates and three technical replicates for each gene. Table S2. The results of differential ions identification at different developmental stages of F. velutipes. Table S3. Identified metabolites in the ergosterol biosynthesis during T1 of F. velutipes. Table S4. Identified metabolites in the ergosterol biosynthesis during T2 of F. velutipes. Figure S5. Verification results of the end product ergosterol in metabolomics. (A) LC-MS spectrum of the ergosterol standard. (B) LC-MS spectrum of ergosterol from F. velutipes. Their corresponding m/z and retention time (RT) are indicated in the figure. Excel S1. The profiles of metabolites and gene expression at three different developmental stages of F. velutipes using Pearson’s correlation coefficient. Excel S2. Network analysis results of metabolites and genome-wide genes at three different developmental stages of F. velutipes by Cytoscape. Table S5. Primer sequences of DEGs related to ergosterol biosynthesis in F. velutipes. [file 12864_2019_6370_MOESM1_ESM.xlsx]

## Sheet: Table S1-S5
Table S1 The statistics of RNA-Seq data at different developmental stages of F. velutipes
Sample	Total Raw Reads (Mb)	Total Clean Reads (Mb)	Total Clean Bases (Gb)	Clean reads Q20 (%)	Clean reads Q30 (%)	Clean Reads Ratio (%)
FrI_1	57.36	44.4	6.66	97.54	92.75	77.4
FrI_2	57.36	44.53	6.68	97.53	92.72	77.64
FrI_3	58.95	45.09	6.76	97.44	92.46	76.48
FrII_1	58.95	44.82	6.72	97.14	91.38	76.03
FrII_2	57.36	44.45	6.67	97.18	91.63	77.49
FrII_3	57.36	44.46	6.67	97.36	92.22	77.52
FrIII_1	57.36	44.4	6.66	97.54	92.75	77.4
FrIII_2	57.36	44.53	6.68	97.53	92.72	77.64
FrIII_3	58.95	45.09	6.76	97.44	92.46	76.48
Table S2 The results of differential ions and identification at different developmental stages of F. velutipes
Mode	Group	Diff ion number	Up	Down	MS	MS2
ESI+	FrII_FrI	1742	732	1010	1096	665
ESI+	FrIII_FrII	751	246	505	431	228
ESI-	FrII_FrI	2154	925	1229	935	598
ESI-	FrIII_FrII	944	197	747	436	255
Table S3 Identified metabolites in the ergosterol biosynthesis during T1 of F. velutipes
Description	Compound ID	ratio	P value	VIP	KEGG ID	m/z	Retention time
Mevalonate	0.60_147.0669m/z	0.750475	0.453651	0.2377	C00418	147.067	0.59715
Mevolonate-5-phosphate	9.40_211.0386m/z	1.41133	0.0738303	0.602729	C01107	211.039	9.40135
Isopentenyl pyrophosphate	9.02_184.0740m/z	2.35067	0.000103102	1.1958	C20345	184.074	9.02347
Dimethylallyl pyrophosphate	8.42_184.0738m/z	10.1516	7.55e-09	2.11136	C21214	184.074	8.42482
Farnesyl-pyrophosphate	12.14_383.1408m/z	1.14378	0.00149031	0.314076	C00448	383.141	12.1388
Squalene-2,3-epoxide	10.09_409.3820m/z	0.031145	0.00020508	2.51462	C01054	409.382	10.0857
Lanosterol	8.40_449.3727m/z	2.84539	0.284256	0.856435	C01724	449.373	8.39623
4,4-Dimethy-cholesta 8,14,24-trienol	11.86_433.3427m/z	0.310625	0.00122664	1.28461	C11455	433.343	11.8609
14-Demethyl lanosterol	11.12_413.3770m/z	0.528253	0.0216231	0.787116	C05108	413.377	11.1194
4-Methylzymosterol-carboxylate	9.96_425.3432m/z	0.152222	2.5e-05	1.87151	C15808	425.343	9.95712
3-Keto-4-methyzymosterol	12.89_396.3376n	0.857063	0.306079	0.261159	C15816	419.351	12.8946
4-Methylzymosterol	11.69_398.3548n	7.0807	6.65e-05	1.27004	C05103	381.352	11.6894
Fecosterol	11.08_416.3871m/z	0.570174	0.0050974	0.773195	C04525	416.387	11.0765
Episterol	10.51_381.3507m/z	2.61181	0.0297898	0.76151	C15777	381.351	10.5064
Ergosta-5,7,24(28)-trienol	9.82_396.3367n	1.37031	0.149747	0.434571	C15816	379.333	9.8221
Ergosta-5,7,22,24-tetraenol	10.20_394.3237n	0.38994	0.000401919	1.29667	C05440	395.33	10.2
Ergosterol	11.69_396.3391n	2.89434	7.18e-05	0.855063	C15816	379.336	11.6894
Table S4 Identified metabolites in the ergosterol biosynthesis during T2 of F. velutipes
Description	Compound ID	Ratio	P- value	VIP	KEGG ID	m/z	Retention time
Mevalonate	0.60_147.0669m/z	0.668104	0.109658	0.797061	C00418	147.067	0.59715
Mevolonate-5-phosphate	9.40_211.0386m/z	1.24403	0.205322	0.436139	C01107	211.039	9.40135
Isopentenyl pyrophosphate	9.02_184.0740m/z	0.954384	0.517399	0.335049	C20345	184.074	9.02347
Dimethylallyl pyrophosphate	8.42_184.0738m/z	0.900061	0.409851	0.270232	C21214	184.074	8.42482
Farnesyl-pyrophosphate	12.14_383.1408m/z	1.27101	0.000137336	0.794958	C00448	383.141	12.1388
Squalene-2,3-epoxide	10.09_409.3820m/z	1.82577	0.847646	0.560469	C01054	409.382	10.0857
Lanosterol	8.40_449.3727m/z	0.647036	0.506604	1.55955	C01724	449.373	8.39623
4,4-Dimethy-cholesta 8,14,24-trienol	11.86_433.3427m/z	0.968026	0.732097	0.504668	C11455	433.343	11.8609
14-Demethyl lanosterol	11.12_413.3770m/z	2.94941	0.0733131	1.45741	C05108	413.377	11.1194
4-Methylzymosterol-carboxylate	9.96_425.3432m/z	1.14137	0.525765	0.20193	C15808	425.343	9.95712
3-Keto-4-methyzymosterol	12.89_396.3376n	1.56386	0.00991424	1.11054	C15816	419.351	12.8946
4-Methylzymosterol	11.69_398.3548n	14.693	0.000256294	2.45925	C05103	381.352	11.6894
Fecosterol	11.08_416.3871m/z	1.13512	0.67239	0.351188	C04525	416.387	11.0765
Episterol	10.51_381.3507m/z	9.16581	0.000112059	2.47665	C15777	381.351	10.5064
Ergosta-5,7,24(28)-trienol	9.82_396.3367n	1.48869	0.193169	0.959493	C15816	379.333	9.8221
Ergosta-5,7,22,24-tetraenol	10.20_394.3237n	1.522	0.154784	0.934665	C05440	395.33	10.2
Ergosterol	11.69_396.3391n	6.26842	0.000306426	2.12609	C15816	379.336	11.6894
Table S5 Primer sequences of DEG related to ergosterol biosynthesis in F. velutipes
Gene_name	Gene_id	Forward primer (5᾽-3᾽)	Tm	Reverse primer (5᾽-3᾽)	Tm
ERG10	chromosome11:Gene1003	AGAACCCGGCTTTCGGCAAA	59.99	ACCACACTTCTCGGCAGCAG	59.78
ERG8	chromosome7:Gene953	TGCGTCGCTCATCACGTCTC	60	ACTGCGCCAGATTGTGTGCT	60.06
ERG19	chromosome7:Gene204	AAACGCCTCCGCAAATCCCT	59.78	TACGAGCGCAGCGAATCCAG	60.06
ERG9	chromosome9:Gene1056	TTTGGCGCGGACGATATGCT	59.99	CCGGCGAAGTTCCAACCCTT	60.06
ERG1	chromosome5:Gene746	CCGTTGCCGTCCAGGGATAC	59.99	CTGCGTCGCGAAGGTTGTTG	59.93
ERG1	chromosome9:Gene102	CGCCGCATGCCAAATTCGTT	60.27	ATTCCAAGCATCGCCGAGCA	59.92
ERG7	chromosome6:Gene601	ACTGGCCAGGCGAATATGGC	59.99	CGCGGTTCATGAGGTAGCGT	60
ERG25	chromosome3:Gene262	TTCCGGTGGTGGGACAGGAT	59.98	GCTTTCTGCGCCCTCTCCAA	60.13
ERG25	chromosome10:Gene1780	GGCGGAGAGGACGAAACTGG	59.92	CACGCGTGGTTCACCTCGTA	59.86
ERG26	chromosome5:Gene519	CGTCGTCTTCGCGGGCAATA	60.34	CCGTGTGCCTTGGAGTCGTT	60.06
ERG27	chromosome9:Gene636	TCTTCGTGGACGTCGTTGGC	60.13	CCCAGCCCAACCCATCTGAC	59.85
ERG3	chromosome1:Gene281	AGTGCCCTTGACGACGAACG	60.13	AGCTGGCGCGGAATGTAGTC	59.99
GAPDH		CCTCTGCTCACTTGAAGGGT	58.5	GCGTTGGAGATGACTTTGAA	60.1
Beta-actin		CCATAGGTTTCTCTCTTCTCAC	58.3	CCACGTTCCATCAGGTTCTT	60

## Sheet: Figure S1-S5
Figure S1
Figure S2
Figure S3
Figure S4
Figure S5

## Sheet: Excel S1
Excel S1 The profiles of metabolites and gene expression at three different developmental stages of F. velutipes using Pearson’s correlation coefficient
gene_id	metabolites	R
chromosome9:Gene1074	Lanosterol	1
chromosome8:Gene1392	Lanosterol	1
chromosome4:Gene162	Episterol	1
chromosome1:Gene385	Lanosterol	1
chromosome9:Gene1118	Ergosta-5,7,24(28)-trienol	1
chromosome11:Gene677	Lanosterol	0.999999
chromosome10:Gene1543	Lanosterol	0.999999
chromosome11:Gene1294	Lanosterol	0.999998
chromosome9:Gene1076	Lanosterol	0.999998
chromosome10:Gene860	3-Keto-4-methyzymosterol	0.999997
chromosome8:Gene1264	Mevolonate-5-phosphate	0.999997
chromosome10:Gene1922	Ergosta-5,7,22,24-tetraenol	0.999997
chromosome8:Gene1157	Ergosta-5,7,24(28)-trienol	0.999995
chromosome11:Gene182	Fecosterol	0.99999
chromosome10:Gene913	Lanosterol	0.99999
chromosome10:Gene1600	Mevolonate-5-phosphate	0.999988
chromosome8:Gene417	3-Keto-4-methyzymosterol	0.999988
chromosome8:Gene1223	Ergosta-5,7,22,24-tetraenol	0.999987
chromosome9:Gene1401	14-Demethyl lanosterol	0.999987
chromosome10:Gene1221	Lanosterol	0.999981
chromosome6:Gene988	Ergosta-5,7,24(28)-trienol	0.999978
chromosome11:Gene1915	Ergosta-5,7,22,24-tetraenol	0.999973
chromosome11:Gene2103	Mevolonate-5-phosphate	0.999971
chromosome9:Gene1064	Lanosterol	0.999968
chromosome8:Gene62	Mevolonate-5-phosphate	0.999964
chromosome8:Gene195	4-Methylzymosterol	0.999963
chromosome11:Gene1854	Lanosterol	0.999962
chromosome11:Gene779	Ergosterol	0.999961
chromosome9:Gene839	Ergosta-5,7,24(28)-trienol	0.999956
chromosome10:Gene625	Squalene-2,3-epoxide	0.999955
chromosome11:Gene1361	Lanosterol	0.999952
chromosome10:Gene1190	14-Demethyl lanosterol	0.999951
chromosome2:Gene512	Episterol	0.999948
chromosome11:Gene992	Ergosta-5,7,22,24-tetraenol	0.999946
chromosome9:Gene24	Mevolonate-5-phosphate	0.999944
chromosome7:Gene1243	Ergosta-5,7,22,24-tetraenol	0.99994
chromosome9:Gene863	Fecosterol	0.999924
chromosome11:Gene1563	14-Demethyl lanosterol	0.999923
chromosome10:Gene730	Ergosterol	0.999918
chromosome8:Gene1378	Lanosterol	0.999917
chromosome8:Gene146	Lanosterol	0.999916
chromosome11:Gene1093	4-Methylzymosterol	0.999914
chromosome6:Gene1092	Lanosterol	0.99991
chromosome2:Gene194	Lanosterol	0.999907
chromosome9:Gene1621	4-Methylzymosterol	0.999898
chromosome9:Gene191	Ergosta-5,7,24(28)-trienol	0.999885
chromosome5:Gene892	Lanosterol	0.999885
chromosome10:Gene1156	Fecosterol	0.999884
chromosome6:Gene481	Lanosterol	0.999879
chromosome6:Gene471	Episterol	0.999877
chromosome9:Gene272	4-Methylzymosterol	0.999868
chromosome5:Gene155	Lanosterol	0.999865
chromosome10:Gene1155	14-Demethyl lanosterol	0.999852
chromosome11:Gene966	Ergosta-5,7,22,24-tetraenol	0.999849
chromosome3:Gene629	Episterol	0.999845
chromosome2:Gene484	14-Demethyl lanosterol	0.99984
chromosome9:Gene1287	Ergosta-5,7,24(28)-trienol	0.999833
chromosome8:Gene290	Mevolonate-5-phosphate	0.99981
chromosome4:Gene158	Ergosta-5,7,22,24-tetraenol	0.999809
chromosome8:Gene975	Ergosta-5,7,22,24-tetraenol	0.999801
chromosome2:Gene411	14-Demethyl lanosterol	0.999795
chromosome6:Gene1087	Lanosterol	0.999792
chromosome11:Gene1887	Ergosta-5,7,22,24-tetraenol	0.999782
chromosome4:Gene169	Mevolonate-5-phosphate	0.999777
chromosome10:Gene772	Mevolonate-5-phosphate	0.999774
chromosome10:Gene1564	Lanosterol	0.999772
chromosome10:Gene577	14-Demethyl lanosterol	0.999766
chromosome8:Gene1396	Lanosterol	0.999761
chromosome11:Gene1979	Mevolonate-5-phosphate	0.999748
chromosome11:Gene54	Lanosterol	0.999741
chromosome11:Gene684	Ergosta-5,7,22,24-tetraenol	0.99974
chromosome11:Gene779	Farnesyl-pyrophosphate	0.999734
chromosome10:Gene751	Episterol	0.999733
chromosome10:Gene496	Mevolonate-5-phosphate	0.999729
chromosome5:Gene786	Ergosta-5,7,22,24-tetraenol	0.999726
chromosome8:Gene1454	Mevolonate-5-phosphate	0.999718
chromosome5:Gene487	Lanosterol	0.999718
chromosome9:Gene272	Ergosta-5,7,24(28)-trienol	0.999714
chromosome7:Gene93	Lanosterol	0.999688
chromosome7:Gene752	4-Methylzymosterol	0.999686
chromosome11:Gene2273	Mevolonate-5-phosphate	0.999676
chromosome9:Gene1621	Ergosta-5,7,24(28)-trienol	0.999664
chromosome8:Gene400	Mevolonate-5-phosphate	0.999651
chromosome6:Gene956	Ergosta-5,7,22,24-tetraenol	0.999649
chromosome7:Gene780	Ergosta-5,7,22,24-tetraenol	0.999648
chromosome10:Gene730	Farnesyl-pyrophosphate	0.999635
chromosome4:Gene405	Mevolonate-5-phosphate	0.999626
chromosome11:Gene682	Lanosterol	0.999621
chromosome7:Gene412	Episterol	0.999601
chromosome3:Gene7	14-Demethyl lanosterol	0.999579
chromosome7:Gene1239	3-Keto-4-methyzymosterol	0.999565
chromosome7:Gene861	4-Methylzymosterol	0.999557
chromosome9:Gene1376	Mevolonate-5-phosphate	0.999553
chromosome11:Gene1742	Ergosta-5,7,22,24-tetraenol	0.99955
chromosome10:Gene312	Mevolonate-5-phosphate	0.999539
chromosome11:Gene1759	Mevolonate-5-phosphate	0.999533
chromosome8:Gene747	Ergosta-5,7,22,24-tetraenol	0.999489
chromosome2:Gene103	14-Demethyl lanosterol	0.999487
chromosome10:Gene1675	Ergosta-5,7,22,24-tetraenol	0.999483
chromosome2:Gene568	4-Methylzymosterol	0.999481
chromosome10:Gene192	Lanosterol	0.99947
chromosome8:Gene896	Lanosterol	0.999469
chromosome7:Gene1156	Ergosta-5,7,22,24-tetraenol	0.999465
chromosome11:Gene395	14-Demethyl lanosterol	0.999459
chromosome8:Gene1211	Lanosterol	0.999452
chromosome7:Gene834	Ergosta-5,7,24(28)-trienol	0.999451
chromosome7:Gene374	14-Demethyl lanosterol	0.999444
chromosome11:Gene949	Lanosterol	0.999439
chromosome6:Gene988	4-Methylzymosterol	0.999438
chromosome8:Gene304	Ergosta-5,7,22,24-tetraenol	0.999424
chromosome9:Gene1003	4-Methylzymosterol	0.999401
chromosome7:Gene227	Fecosterol	0.999397
chromosome11:Gene1159	Lanosterol	0.999392
chromosome2:Gene398	Lanosterol	0.999389
chromosome11:Gene299	Lanosterol	0.999372
chromosome10:Gene1281	14-Demethyl lanosterol	0.999367
chromosome4:Gene660	Mevolonate-5-phosphate	0.999359
chromosome5:Gene817	Lanosterol	0.999353
chromosome11:Gene1800	Ergosta-5,7,22,24-tetraenol	0.999353
chromosome8:Gene305	Mevolonate-5-phosphate	0.999351
chromosome9:Gene289	Ergosta-5,7,22,24-tetraenol	0.999349
chromosome11:Gene886	Lanosterol	0.999343
chromosome9:Gene863	Squalene-2,3-epoxide	0.99929
chromosome7:Gene15	Lanosterol	0.999287
chromosome8:Gene768	4-Methylzymosterol	0.999279
chromosome1:Gene442	Lanosterol	0.999276
chromosome5:Gene751	Ergosta-5,7,22,24-tetraenol	0.999271
chromosome10:Gene1503	Fecosterol	0.999252
chromosome8:Gene278	Ergosta-5,7,24(28)-trienol	0.999251
chromosome10:Gene1254	Lanosterol	0.999248
chromosome6:Gene458	14-Demethyl lanosterol	0.999233
chromosome9:Gene1118	4-Methylzymosterol	0.99923
chromosome10:Gene1268	Ergosta-5,7,22,24-tetraenol	0.999228
chromosome11:Gene1340	Lanosterol	0.999211
chromosome7:Gene1347	14-Demethyl lanosterol	0.999187
chromosome2:Gene244	Ergosterol	0.999178
chromosome10:Gene625	Fecosterol	0.999177
chromosome11:Gene978	Mevolonate-5-phosphate	0.999171
chromosome3:Gene391	Lanosterol	0.999168
chromosome11:Gene120	14-Demethyl lanosterol	0.999165
chromosome5:Gene739	Squalene-2,3-epoxide	0.999145
chromosome6:Gene883	14-Demethyl lanosterol	0.999105
chromosome6:Gene437	Ergosta-5,7,24(28)-trienol	0.999099
chromosome4:Gene506	Lanosterol	0.999098
chromosome11:Gene2235	Fecosterol	0.999088
chromosome11:Gene101	3-Keto-4-methyzymosterol	0.999081
chromosome11:Gene1201	Lanosterol	0.999071
chromosome8:Gene1157	4-Methylzymosterol	0.999059
chromosome7:Gene1204	Ergosta-5,7,22,24-tetraenol	0.99905
chromosome8:Gene297	Ergosta-5,7,24(28)-trienol	0.999011
chromosome11:Gene831	Lanosterol	0.998992
chromosome11:Gene1337	4-Methylzymosterol	0.99898
chromosome1:Gene536	14-Demethyl lanosterol	0.998976
chromosome11:Gene378	Lanosterol	0.998975
chromosome8:Gene717	Mevolonate-5-phosphate	0.998971
chromosome11:Gene182	Squalene-2,3-epoxide	0.998962
chromosome3:Gene214	Lanosterol	0.998953
chromosome6:Gene1031	Mevolonate-5-phosphate	0.998926
chromosome6:Gene288	Ergosta-5,7,22,24-tetraenol	0.998912
chromosome10:Gene636	3-Keto-4-methyzymosterol	0.99888
chromosome2:Gene514	Ergosta-5,7,22,24-tetraenol	0.998863
chromosome11:Gene1086	Ergosta-5,7,22,24-tetraenol	0.998859
chromosome11:Gene845	Farnesyl-pyrophosphate	0.99885
chromosome5:Gene292	Mevolonate-5-phosphate	0.99885
chromosome9:Gene111	Mevolonate-5-phosphate	0.99882
chromosome9:Gene433	4-Methylzymosterol	0.99882
chromosome7:Gene550	Lanosterol	0.99882
chromosome2:Gene582	14-Demethyl lanosterol	0.99882
chromosome8:Gene195	Ergosta-5,7,24(28)-trienol	0.998808
chromosome2:Gene437	Episterol	0.99878
chromosome9:Gene839	4-Methylzymosterol	0.998769
chromosome10:Gene1168	14-Demethyl lanosterol	0.998766
chromosome6:Gene578	Mevolonate-5-phosphate	0.998757
chromosome10:Gene422	Mevolonate-5-phosphate	0.998692
chromosome11:Gene146	Ergosterol	0.998674
chromosome6:Gene1120	14-Demethyl lanosterol	0.998662
chromosome9:Gene1307	Ergosta-5,7,22,24-tetraenol	0.99866
chromosome4:Gene685	Ergosta-5,7,22,24-tetraenol	0.998658
chromosome2:Gene191	4-Methylzymosterol	0.998648
chromosome4:Gene189	14-Demethyl lanosterol	0.998639
chromosome10:Gene1160	Lanosterol	0.998634
chromosome5:Gene587	Mevolonate-5-phosphate	0.998627
chromosome10:Gene314	Lanosterol	0.998623
chromosome2:Gene191	Ergosterol	0.998613
chromosome9:Gene1500	Lanosterol	0.998611
chromosome11:Gene146	4-Methylzymosterol	0.998587
chromosome11:Gene1093	Ergosta-5,7,24(28)-trienol	0.998581
chromosome11:Gene1616	Ergosta-5,7,22,24-tetraenol	0.998578
chromosome11:Gene845	Episterol	0.998556
chromosome7:Gene1273	14-Demethyl lanosterol	0.998551
chromosome11:Gene1965	Lanosterol	0.998546
chromosome11:Gene683	Ergosta-5,7,24(28)-trienol	0.998516
chromosome9:Gene463	Ergosta-5,7,22,24-tetraenol	0.99851
chromosome2:Gene244	Farnesyl-pyrophosphate	0.998501
chromosome8:Gene1051	Ergosta-5,7,22,24-tetraenol	0.998476
chromosome9:Gene191	4-Methylzymosterol	0.99847
chromosome10:Gene817	Mevolonate-5-phosphate	0.99843
chromosome9:Gene433	Ergosterol	0.998427
chromosome7:Gene538	Lanosterol	0.998405
chromosome11:Gene1870	Lanosterol	0.998382
chromosome10:Gene1415	Ergosta-5,7,22,24-tetraenol	0.99838
chromosome5:Gene833	Fecosterol	0.998356
chromosome5:Gene784	Ergosta-5,7,24(28)-trienol	0.998355
chromosome10:Gene1668	Mevolonate-5-phosphate	0.998354
chromosome9:Gene175	Lanosterol	0.998349
chromosome6:Gene211	Lanosterol	0.998317
chromosome1:Gene123	Ergosta-5,7,24(28)-trienol	0.998313
chromosome9:Gene465	Ergosta-5,7,22,24-tetraenol	0.998298
chromosome9:Gene1287	4-Methylzymosterol	0.99829
chromosome8:Gene99	Mevolonate-5-phosphate	0.998259
chromosome11:Gene1337	Ergosterol	0.998229
chromosome11:Gene1232	Ergosta-5,7,22,24-tetraenol	0.998218
chromosome11:Gene622	Ergosta-5,7,22,24-tetraenol	0.998204
chromosome9:Gene1481	14-Demethyl lanosterol	0.998193
chromosome5:Gene739	4-Methylzymosterol-carboxylate	0.998181
chromosome11:Gene421	Ergosta-5,7,24(28)-trienol	0.998164
chromosome11:Gene1728	Lanosterol	0.998153
chromosome7:Gene1218	14-Demethyl lanosterol	0.998136
chromosome7:Gene684	Ergosta-5,7,22,24-tetraenol	0.998103
chromosome11:Gene1529	Fecosterol	0.998094
chromosome11:Gene845	Ergosterol	0.998068
chromosome9:Gene912	Lanosterol	0.99806
chromosome4:Gene494	Fecosterol	0.998059
chromosome10:Gene916	Lanosterol	0.998038
chromosome10:Gene1432	Fecosterol	0.998018
chromosome10:Gene1749	14-Demethyl lanosterol	0.998005
chromosome3:Gene713	3-Keto-4-methyzymosterol	0.997992
chromosome10:Gene807	Mevolonate-5-phosphate	0.997991
chromosome2:Gene263	Ergosta-5,7,22,24-tetraenol	0.997975
chromosome2:Gene244	4-Methylzymosterol	0.997945
chromosome9:Gene679	Fecosterol	0.997927
chromosome9:Gene1222	Ergosta-5,7,22,24-tetraenol	0.997917
chromosome6:Gene353	Ergosta-5,7,22,24-tetraenol	0.9979
chromosome7:Gene632	Ergosta-5,7,22,24-tetraenol	0.997877
chromosome7:Gene752	Ergosta-5,7,24(28)-trienol	0.997872
chromosome10:Gene1156	Squalene-2,3-epoxide	0.997868
chromosome11:Gene146	Farnesyl-pyrophosphate	0.997842
chromosome9:Gene597	Lanosterol	0.997841
chromosome3:Gene750	Mevolonate-5-phosphate	0.997822
chromosome11:Gene2209	Fecosterol	0.997805
chromosome3:Gene273	Lanosterol	0.997785
chromosome8:Gene768	Ergosterol	0.997776
chromosome10:Gene1105	Lanosterol	0.997775
chromosome2:Gene191	Farnesyl-pyrophosphate	0.997765
chromosome10:Gene1918	Lanosterol	0.997725
chromosome8:Gene1236	Lanosterol	0.99772
chromosome11:Gene107	Lanosterol	0.997691
chromosome8:Gene302	Lanosterol	0.997679
chromosome9:Gene1345	Lanosterol	0.997677
chromosome3:Gene154	Mevolonate-5-phosphate	0.997648
chromosome10:Gene754	Lanosterol	0.9976
chromosome8:Gene243	Mevolonate-5-phosphate	0.997594
chromosome3:Gene296	Ergosta-5,7,24(28)-trienol	0.997594
chromosome4:Gene36	Mevolonate-5-phosphate	0.997591
chromosome9:Gene1227	Lanosterol	0.997588
chromosome7:Gene861	Ergosta-5,7,24(28)-trienol	0.997554
chromosome9:Gene1003	Ergosterol	0.997547
chromosome11:Gene980	Lanosterol	0.997544
chromosome9:Gene433	Farnesyl-pyrophosphate	0.99753
chromosome9:Gene259	Ergosta-5,7,22,24-tetraenol	0.997525
chromosome10:Gene1497	14-Demethyl lanosterol	0.997516
chromosome5:Gene253	Ergosta-5,7,22,24-tetraenol	0.99745
chromosome8:Gene527	14-Demethyl lanosterol	0.997447
chromosome9:Gene1441	14-Demethyl lanosterol	0.997423
chromosome7:Gene1184	Ergosta-5,7,22,24-tetraenol	0.997386
chromosome2:Gene568	Ergosta-5,7,24(28)-trienol	0.997381
chromosome2:Gene568	Ergosterol	0.997375
chromosome10:Gene1583	Mevolonate-5-phosphate	0.997357
chromosome11:Gene1067	Mevolonate-5-phosphate	0.997339
chromosome7:Gene834	4-Methylzymosterol	0.997313
chromosome7:Gene412	Farnesyl-pyrophosphate	0.997302
chromosome9:Gene1544	Ergosta-5,7,24(28)-trienol	0.997301
chromosome11:Gene749	Mevolonate-5-phosphate	0.997301
chromosome11:Gene1337	Farnesyl-pyrophosphate	0.997284
chromosome10:Gene747	Mevolonate-5-phosphate	0.997246
chromosome8:Gene503	Lanosterol	0.997232
chromosome7:Gene566	14-Demethyl lanosterol	0.99723
chromosome9:Gene1003	Ergosta-5,7,24(28)-trienol	0.997203
chromosome7:Gene861	Ergosterol	0.997196
chromosome11:Gene908	3-Keto-4-methyzymosterol	0.997192
chromosome6:Gene946	14-Demethyl lanosterol	0.997175
chromosome4:Gene149	14-Demethyl lanosterol	0.99708
chromosome11:Gene760	14-Demethyl lanosterol	0.997073
chromosome4:Gene81	Ergosta-5,7,22,24-tetraenol	0.996998
chromosome8:Gene768	Ergosta-5,7,24(28)-trienol	0.996947
chromosome10:Gene1518	Mevolonate-5-phosphate	0.996941
chromosome5:Gene700	Lanosterol	0.996901
chromosome8:Gene278	4-Methylzymosterol	0.996889
chromosome4:Gene709	Fecosterol	0.996869
chromosome7:Gene752	Ergosterol	0.996832
chromosome11:Gene1009	Ergosta-5,7,22,24-tetraenol	0.996815
chromosome5:Gene222	Lanosterol	0.996785
chromosome5:Gene982	14-Demethyl lanosterol	0.996778
chromosome8:Gene768	Farnesyl-pyrophosphate	0.996729
chromosome2:Gene523	14-Demethyl lanosterol	0.996694
chromosome10:Gene1215	Lanosterol	0.996682
chromosome2:Gene521	Ergosta-5,7,22,24-tetraenol	0.99668
chromosome5:Gene754	14-Demethyl lanosterol	0.996669
chromosome4:Gene540	Mevolonate-5-phosphate	0.996621
chromosome11:Gene2102	Ergosta-5,7,24(28)-trienol	0.99661
chromosome6:Gene437	4-Methylzymosterol	0.996587
chromosome10:Gene1639	Lanosterol	0.996525
chromosome5:Gene878	Lanosterol	0.996491
chromosome3:Gene629	Farnesyl-pyrophosphate	0.996464
chromosome9:Gene1003	Farnesyl-pyrophosphate	0.996452
chromosome5:Gene605	Mevolonate-5-phosphate	0.996431
chromosome8:Gene297	4-Methylzymosterol	0.996418
chromosome7:Gene227	Squalene-2,3-epoxide	0.996407
chromosome11:Gene594	Mevolonate-5-phosphate	0.996375
chromosome8:Gene210	Mevolonate-5-phosphate	0.996361
chromosome11:Gene1337	Ergosta-5,7,24(28)-trienol	0.99636
chromosome8:Gene1317	Ergosta-5,7,24(28)-trienol	0.996345
chromosome10:Gene1647	Ergosta-5,7,22,24-tetraenol	0.996324
chromosome6:Gene471	Farnesyl-pyrophosphate	0.996302
chromosome10:Gene1051	Ergosta-5,7,22,24-tetraenol	0.99629
chromosome6:Gene887	Lanosterol	0.996285
chromosome7:Gene217	Mevolonate-5-phosphate	0.996264
chromosome6:Gene329	Lanosterol	0.996253
chromosome11:Gene1540	Lanosterol	0.996252
chromosome10:Gene812	14-Demethyl lanosterol	0.996247
chromosome2:Gene568	Farnesyl-pyrophosphate	0.996246
chromosome8:Gene794	Ergosta-5,7,22,24-tetraenol	0.996244
chromosome7:Gene1152	Mevolonate-5-phosphate	0.996231
chromosome1:Gene499	Ergosta-5,7,22,24-tetraenol	0.996231
chromosome2:Gene446	Ergosta-5,7,22,24-tetraenol	0.996167
chromosome7:Gene344	Ergosta-5,7,22,24-tetraenol	0.996162
chromosome7:Gene412	Ergosterol	0.996158
chromosome7:Gene1094	3-Keto-4-methyzymosterol	0.996146
chromosome8:Gene624	Fecosterol	0.996118
chromosome10:Gene1503	Squalene-2,3-epoxide	0.996066
chromosome9:Gene433	Ergosta-5,7,24(28)-trienol	0.996063
chromosome11:Gene884	Ergosta-5,7,22,24-tetraenol	0.996055
chromosome7:Gene861	Farnesyl-pyrophosphate	0.996033
chromosome10:Gene1125	Ergosta-5,7,22,24-tetraenol	0.995998
chromosome11:Gene1688	Ergosta-5,7,24(28)-trienol	0.995975
chromosome7:Gene1132	Lanosterol	0.995964
chromosome6:Gene514	Mevolonate-5-phosphate	0.995934
chromosome10:Gene1502	Fecosterol	0.995885
chromosome10:Gene1593	Ergosta-5,7,22,24-tetraenol	0.995881
chromosome11:Gene2216	Mevolonate-5-phosphate	0.995875
chromosome1:Gene185	Ergosta-5,7,22,24-tetraenol	0.99587
chromosome9:Gene1566	Mevolonate-5-phosphate	0.995857
chromosome9:Gene1424	Fecosterol	0.995824
chromosome5:Gene739	Fecosterol	0.995824
chromosome11:Gene1093	Ergosterol	0.995809
chromosome7:Gene1318	Mevolonate-5-phosphate	0.995808
chromosome8:Gene155	Mevolonate-5-phosphate	0.995807
chromosome7:Gene470	Ergosta-5,7,22,24-tetraenol	0.995793
chromosome10:Gene730	4-Methylzymosterol	0.995785
chromosome2:Gene191	Ergosta-5,7,24(28)-trienol	0.995753
chromosome11:Gene255	Ergosta-5,7,24(28)-trienol	0.995738
chromosome11:Gene443	3-Keto-4-methyzymosterol	0.995723
chromosome11:Gene2235	Squalene-2,3-epoxide	0.995699
chromosome11:Gene1853	Lanosterol	0.995689
chromosome11:Gene1286	Ergosta-5,7,22,24-tetraenol	0.995677
chromosome11:Gene146	Ergosta-5,7,24(28)-trienol	0.995645
chromosome7:Gene752	Farnesyl-pyrophosphate	0.995602
chromosome5:Gene902	14-Demethyl lanosterol	0.995599
chromosome10:Gene542	Ergosta-5,7,22,24-tetraenol	0.995533
chromosome10:Gene425	Lanosterol	0.995532
chromosome11:Gene683	4-Methylzymosterol	0.995522
chromosome11:Gene2087	Fecosterol	0.995427
chromosome11:Gene779	4-Methylzymosterol	0.995412
chromosome8:Gene195	Ergosterol	0.995393
chromosome9:Gene217	14-Demethyl lanosterol	0.995358
chromosome2:Gene63	Mevolonate-5-phosphate	0.995342
chromosome4:Gene55	Ergosta-5,7,22,24-tetraenol	0.995251
chromosome5:Gene784	4-Methylzymosterol	0.995245
chromosome1:Gene513	14-Demethyl lanosterol	0.995242
chromosome9:Gene1640	Mevolonate-5-phosphate	0.995197
chromosome1:Gene123	4-Methylzymosterol	0.995173
chromosome3:Gene629	Ergosterol	0.99517
chromosome11:Gene1157	Ergosta-5,7,22,24-tetraenol	0.995154
chromosome11:Gene2285	Mevolonate-5-phosphate	0.995139
chromosome11:Gene1157	Fecosterol	0.995088
chromosome10:Gene48	Ergosta-5,7,22,24-tetraenol	0.995062
chromosome11:Gene803	Mevolonate-5-phosphate	0.995028
chromosome5:Gene941	Mevolonate-5-phosphate	0.995016
chromosome3:Gene663	14-Demethyl lanosterol	0.994984
chromosome6:Gene471	Ergosterol	0.994981
chromosome11:Gene421	4-Methylzymosterol	0.994924
chromosome8:Gene1357	Mevolonate-5-phosphate	0.994888
chromosome9:Gene9	14-Demethyl lanosterol	0.994868
chromosome9:Gene686	Ergosta-5,7,24(28)-trienol	0.994844
chromosome4:Gene162	Farnesyl-pyrophosphate	0.994816
chromosome11:Gene2087	Ergosta-5,7,22,24-tetraenol	0.994805
chromosome9:Gene522	Ergosta-5,7,22,24-tetraenol	0.994789
chromosome7:Gene239	14-Demethyl lanosterol	0.994783
chromosome3:Gene262	Mevolonate-5-phosphate	0.994722
chromosome10:Gene542	Fecosterol	0.994692
chromosome10:Gene1025	Mevolonate-5-phosphate	0.994634
chromosome10:Gene151	Ergosta-5,7,22,24-tetraenol	0.994613
chromosome5:Gene619	Lanosterol	0.994581
chromosome2:Gene244	Ergosta-5,7,24(28)-trienol	0.994565
chromosome9:Gene1138	14-Demethyl lanosterol	0.994562
chromosome11:Gene1093	Farnesyl-pyrophosphate	0.99441
chromosome2:Gene375	Mevolonate-5-phosphate	0.99437
chromosome9:Gene1424	Ergosta-5,7,22,24-tetraenol	0.994363
chromosome1:Gene185	Fecosterol	0.994309
chromosome10:Gene1502	Ergosta-5,7,22,24-tetraenol	0.994292
chromosome5:Gene833	Squalene-2,3-epoxide	0.994237
chromosome10:Gene1125	Fecosterol	0.994158
chromosome11:Gene443	14-Demethyl lanosterol	0.994133
chromosome10:Gene905	Mevolonate-5-phosphate	0.99412
chromosome10:Gene823	Mevolonate-5-phosphate	0.994096
chromosome7:Gene1141	Lanosterol	0.994069
chromosome7:Gene641	Isopentenyl pyrophosphate	0.994052
chromosome3:Gene290	Ergosta-5,7,22,24-tetraenol	0.994046
chromosome6:Gene122	14-Demethyl lanosterol	0.994031
chromosome8:Gene624	Ergosta-5,7,22,24-tetraenol	0.994011
chromosome3:Gene296	4-Methylzymosterol	0.994002
chromosome8:Gene195	Farnesyl-pyrophosphate	0.993931
chromosome7:Gene1153	Lanosterol	0.993905
chromosome1:Gene501	Lanosterol	0.993895
chromosome11:Gene1827	Ergosta-5,7,22,24-tetraenol	0.993836
chromosome10:Gene625	4-Methylzymosterol-carboxylate	0.993826
chromosome11:Gene989	14-Demethyl lanosterol	0.993817
chromosome7:Gene813	Lanosterol	0.993797
chromosome10:Gene1051	Fecosterol	0.993793
chromosome2:Gene133	Lanosterol	0.993778
chromosome11:Gene1529	Squalene-2,3-epoxide	0.993756
chromosome6:Gene1200	14-Demethyl lanosterol	0.993742
chromosome2:Gene512	Farnesyl-pyrophosphate	0.993742
chromosome9:Gene587	14-Demethyl lanosterol	0.993735
chromosome6:Gene1039	Lanosterol	0.993715
chromosome4:Gene494	Squalene-2,3-epoxide	0.993693
chromosome6:Gene818	14-Demethyl lanosterol	0.993689
chromosome9:Gene1062	Mevolonate-5-phosphate	0.993674
chromosome10:Gene1432	Squalene-2,3-epoxide	0.993618
chromosome7:Gene1094	14-Demethyl lanosterol	0.993614
chromosome8:Gene777	Lanosterol	0.993574
chromosome9:Gene1544	4-Methylzymosterol	0.993546
chromosome6:Gene1202	Lanosterol	0.9935
chromosome10:Gene248	Lanosterol	0.993474
chromosome9:Gene679	Squalene-2,3-epoxide	0.993457
chromosome11:Gene2076	Ergosta-5,7,22,24-tetraenol	0.993402
chromosome7:Gene1306	Lanosterol	0.993349
chromosome8:Gene650	Ergosta-5,7,22,24-tetraenol	0.993278
chromosome4:Gene162	Ergosterol	0.993271
chromosome8:Gene1128	Ergosta-5,7,24(28)-trienol	0.993248
chromosome11:Gene2209	Squalene-2,3-epoxide	0.993242
chromosome11:Gene278	Ergosta-5,7,22,24-tetraenol	0.993241
chromosome7:Gene105	Lanosterol	0.993182
chromosome4:Gene679	Mevolonate-5-phosphate	0.993167
chromosome9:Gene980	Lanosterol	0.993067
chromosome9:Gene429	Mevolonate-5-phosphate	0.993062
chromosome2:Gene251	Ergosta-5,7,22,24-tetraenol	0.993025
chromosome7:Gene641	Dimethylallyl pyrophosphate	0.993011
chromosome4:Gene709	Ergosta-5,7,22,24-tetraenol	0.992989
chromosome8:Gene1097	14-Demethyl lanosterol	0.992975
chromosome9:Gene1621	Ergosterol	0.992936
chromosome10:Gene1167	14-Demethyl lanosterol	0.992915
chromosome9:Gene653	Mevolonate-5-phosphate	0.992901
chromosome6:Gene320	Lanosterol	0.992895
chromosome7:Gene1256	Ergosta-5,7,22,24-tetraenol	0.992851
chromosome7:Gene56	Lanosterol	0.992848
chromosome4:Gene81	Fecosterol	0.992791
chromosome5:Gene423	Lanosterol	0.992752
chromosome10:Gene493	Lanosterol	0.992719
chromosome9:Gene272	Ergosterol	0.992696
chromosome4:Gene599	Isopentenyl pyrophosphate	0.99262
chromosome7:Gene1315	Lanosterol	0.992611
chromosome10:Gene1742	Lanosterol	0.992536
chromosome8:Gene1530	Ergosta-5,7,24(28)-trienol	0.992524
chromosome11:Gene2102	4-Methylzymosterol	0.9925
chromosome5:Gene743	Mevolonate-5-phosphate	0.992491
chromosome10:Gene1222	Lanosterol	0.992487
chromosome6:Gene325	Ergosta-5,7,22,24-tetraenol	0.992484
chromosome7:Gene485	Lanosterol	0.992334
chromosome6:Gene302	14-Demethyl lanosterol	0.992324
chromosome5:Gene514	Lanosterol	0.992318
chromosome9:Gene1057	Ergosta-5,7,22,24-tetraenol	0.992289
chromosome1:Gene534	Lanosterol	0.992282
chromosome11:Gene760	3-Keto-4-methyzymosterol	0.992278
chromosome11:Gene779	Episterol	0.992227
chromosome10:Gene751	Farnesyl-pyrophosphate	0.992218
chromosome9:Gene1382	Ergosta-5,7,24(28)-trienol	0.992214
chromosome4:Gene151	Ergosta-5,7,22,24-tetraenol	0.992183
chromosome8:Gene1317	4-Methylzymosterol	0.992108
chromosome11:Gene908	14-Demethyl lanosterol	0.992081
chromosome11:Gene1324	Lanosterol	0.992071
chromosome2:Gene512	Ergosterol	0.992056
chromosome9:Gene341	Mevolonate-5-phosphate	0.992043
chromosome11:Gene1092	Mevolonate-5-phosphate	0.992024
chromosome10:Gene1775	Ergosta-5,7,22,24-tetraenol	0.991982
chromosome6:Gene770	Lanosterol	0.991954
chromosome9:Gene259	Fecosterol	0.991913
chromosome8:Gene771	14-Demethyl lanosterol	0.991768
chromosome5:Gene274	Isopentenyl pyrophosphate	0.991738
chromosome10:Gene730	Episterol	0.991723
chromosome4:Gene709	Squalene-2,3-epoxide	0.991663
chromosome11:Gene1688	4-Methylzymosterol	0.99157
chromosome10:Gene1305	Mevolonate-5-phosphate	0.991564
chromosome6:Gene682	Mevolonate-5-phosphate	0.99153
chromosome10:Gene1497	3-Keto-4-methyzymosterol	0.99151
chromosome4:Gene599	Dimethylallyl pyrophosphate	0.991466
chromosome11:Gene69	Isopentenyl pyrophosphate	0.991446
chromosome11:Gene2209	Ergosta-5,7,22,24-tetraenol	0.991383
chromosome11:Gene1869	Lanosterol	0.991333
chromosome10:Gene1641	Isopentenyl pyrophosphate	0.991303
chromosome10:Gene730	Ergosta-5,7,24(28)-trienol	0.991296
chromosome7:Gene632	Fecosterol	0.991239
chromosome11:Gene255	4-Methylzymosterol	0.991228
chromosome11:Gene688	Ergosta-5,7,22,24-tetraenol	0.991225
chromosome9:Gene26	Ergosta-5,7,22,24-tetraenol	0.991208
chromosome7:Gene27	Lanosterol	0.991174
chromosome9:Gene1621	Farnesyl-pyrophosphate	0.991151
chromosome2:Gene505	Mevolonate-5-phosphate	0.991149
chromosome9:Gene679	Ergosta-5,7,22,24-tetraenol	0.991136
chromosome4:Gene146	Lanosterol	0.991132
chromosome11:Gene303	Ergosta-5,7,24(28)-trienol	0.990987
chromosome2:Gene343	Lanosterol	0.990967
chromosome10:Gene1432	Ergosta-5,7,22,24-tetraenol	0.990946
chromosome9:Gene1312	Mevolonate-5-phosphate	0.990913
chromosome9:Gene272	Farnesyl-pyrophosphate	0.990883
chromosome4:Gene494	Ergosta-5,7,22,24-tetraenol	0.990857
chromosome7:Gene1072	Mevolonate-5-phosphate	0.99084
chromosome11:Gene373	Lanosterol	0.990821
chromosome11:Gene1529	Ergosta-5,7,22,24-tetraenol	0.990781
chromosome11:Gene779	Ergosta-5,7,24(28)-trienol	0.990764
chromosome4:Gene714	14-Demethyl lanosterol	0.990709
chromosome11:Gene1606	14-Demethyl lanosterol	0.99069
chromosome8:Gene174	Ergosta-5,7,24(28)-trienol	0.990638
chromosome10:Gene164	Lanosterol	0.990638
chromosome3:Gene713	14-Demethyl lanosterol	0.990561
chromosome9:Gene673	Ergosta-5,7,24(28)-trienol	0.990539
chromosome11:Gene622	Fecosterol	0.990534
chromosome10:Gene1749	3-Keto-4-methyzymosterol	0.990531
chromosome5:Gene274	Dimethylallyl pyrophosphate	0.99052
chromosome11:Gene1232	Fecosterol	0.990502
chromosome6:Gene988	Ergosterol	0.990466
chromosome8:Gene624	Squalene-2,3-epoxide	0.990465
chromosome4:Gene417	Lanosterol	0.990443
chromosome6:Gene367	Lanosterol	0.990358
chromosome10:Gene751	Ergosterol	0.99035
chromosome9:Gene465	Fecosterol	0.990314
chromosome9:Gene863	4-Methylzymosterol-carboxylate	0.990302
chromosome10:Gene1414	Ergosta-5,7,22,24-tetraenol	0.990299
chromosome11:Gene1046	Ergosta-5,7,24(28)-trienol	0.990249
chromosome7:Gene134	Lanosterol	0.990246
chromosome4:Gene737	Lanosterol	0.990233
chromosome6:Gene992	Lanosterol	0.990221
chromosome11:Gene108	Isopentenyl pyrophosphate	0.990213
chromosome11:Gene69	Dimethylallyl pyrophosphate	0.990208
chromosome9:Gene1464	Ergosta-5,7,22,24-tetraenol	0.990183
chromosome5:Gene833	Ergosta-5,7,22,24-tetraenol	0.990176
chromosome3:Gene200	Lanosterol	0.990118
chromosome10:Gene1415	Fecosterol	0.990115
chromosome10:Gene1502	Squalene-2,3-epoxide	0.990103
chromosome2:Gene99	Isopentenyl pyrophosphate	0.990072
chromosome6:Gene1154	Lanosterol	0.99007
chromosome10:Gene1641	Dimethylallyl pyrophosphate	0.990055
chromosome9:Gene1424	Squalene-2,3-epoxide	0.990009
chromosome11:Gene1139	4,4-Dimethy-cholesta 8,14,24-trienol	0.98999
chromosome9:Gene686	4-Methylzymosterol	0.989966
chromosome11:Gene1902	Ergosta-5,7,24(28)-trienol	0.989948
chromosome10:Gene1562	14-Demethyl lanosterol	0.989925
chromosome8:Gene1051	Fecosterol	0.989874
chromosome11:Gene1462	Mevolonate-5-phosphate	0.989868
chromosome11:Gene109	Lanosterol	0.989791
chromosome9:Gene463	Fecosterol	0.989785
chromosome4:Gene462	Isopentenyl pyrophosphate	0.989753
chromosome7:Gene1108	Ergosta-5,7,22,24-tetraenol	0.989723
chromosome9:Gene1118	Ergosterol	0.989661
chromosome6:Gene1137	Mevolonate-5-phosphate	0.989633
chromosome9:Gene56	Lanosterol	0.989621
chromosome9:Gene818	Ergosta-5,7,22,24-tetraenol	0.989557
chromosome5:Gene541	14-Demethyl lanosterol	0.989545
chromosome10:Gene1798	Ergosta-5,7,24(28)-trienol	0.989541
chromosome8:Gene502	Isopentenyl pyrophosphate	0.989481
chromosome3:Gene315	Lanosterol	0.989477
chromosome11:Gene967	Ergosta-5,7,22,24-tetraenol	0.989459
chromosome5:Gene683	Isopentenyl pyrophosphate	0.989403
chromosome11:Gene2087	Squalene-2,3-epoxide	0.9894
chromosome11:Gene1530	Mevolonate-5-phosphate	0.989337
chromosome11:Gene1976	Lanosterol	0.989302
chromosome7:Gene1238	Mevolonate-5-phosphate	0.989289
chromosome2:Gene526	Lanosterol	0.989251
chromosome10:Gene1501	Ergosta-5,7,22,24-tetraenol	0.989182
chromosome11:Gene182	4-Methylzymosterol-carboxylate	0.989178
chromosome8:Gene1157	Ergosterol	0.989058
chromosome6:Gene666	Lanosterol	0.989049
chromosome7:Gene1260	Lanosterol	0.988971
chromosome8:Gene1127	Lanosterol	0.988966
chromosome6:Gene1120	3-Keto-4-methyzymosterol	0.988895
chromosome11:Gene108	Dimethylallyl pyrophosphate	0.988891
chromosome11:Gene1157	Squalene-2,3-epoxide	0.988888
chromosome9:Gene1548	Ergosta-5,7,22,24-tetraenol	0.988827
chromosome11:Gene1467	Ergosta-5,7,24(28)-trienol	0.988818
chromosome11:Gene1526	Isopentenyl pyrophosphate	0.988809
chromosome11:Gene1086	Fecosterol	0.98879
chromosome7:Gene1105	Lanosterol	0.988783
chromosome1:Gene508	Mevolonate-5-phosphate	0.988755
chromosome2:Gene99	Dimethylallyl pyrophosphate	0.988741
chromosome10:Gene166	14-Demethyl lanosterol	0.988663
chromosome2:Gene437	Farnesyl-pyrophosphate	0.988604
chromosome10:Gene1168	3-Keto-4-methyzymosterol	0.988589
chromosome7:Gene1335	Isopentenyl pyrophosphate	0.988512
chromosome9:Gene1006	Mevolonate-5-phosphate	0.988422
chromosome6:Gene988	Farnesyl-pyrophosphate	0.98841
chromosome4:Gene462	Dimethylallyl pyrophosphate	0.988401
chromosome6:Gene233	Mevolonate-5-phosphate	0.988334
chromosome10:Gene542	Squalene-2,3-epoxide	0.988297
chromosome8:Gene1417	Mevolonate-5-phosphate	0.988273
chromosome11:Gene1019	14-Demethyl lanosterol	0.988245
chromosome10:Gene636	14-Demethyl lanosterol	0.988232
chromosome10:Gene1839	Lanosterol	0.988195
chromosome4:Gene811	14-Demethyl lanosterol	0.98815
chromosome10:Gene925	14-Demethyl lanosterol	0.988143
chromosome9:Gene839	Ergosterol	0.98812
chromosome8:Gene502	Dimethylallyl pyrophosphate	0.988112
chromosome7:Gene1263	14-Demethyl lanosterol	0.988103
chromosome5:Gene683	Dimethylallyl pyrophosphate	0.98803
chromosome11:Gene2235	Ergosta-5,7,22,24-tetraenol	0.988024
chromosome6:Gene404	14-Demethyl lanosterol	0.987988
chromosome10:Gene1540	Ergosta-5,7,22,24-tetraenol	0.987976
chromosome7:Gene159	Ergosta-5,7,24(28)-trienol	0.987963
chromosome2:Gene281	Ergosta-5,7,24(28)-trienol	0.987924
chromosome1:Gene536	3-Keto-4-methyzymosterol	0.987915
chromosome6:Gene808	Ergosta-5,7,22,24-tetraenol	0.987849
chromosome9:Gene1130	Lanosterol	0.987821
chromosome8:Gene1128	4-Methylzymosterol	0.987784
chromosome2:Gene244	Episterol	0.987782
chromosome5:Gene244	14-Demethyl lanosterol	0.987765
chromosome1:Gene185	Squalene-2,3-epoxide	0.987733
chromosome7:Gene1083	Isopentenyl pyrophosphate	0.987581
chromosome11:Gene101	14-Demethyl lanosterol	0.987543
chromosome9:Gene1118	Farnesyl-pyrophosphate	0.987524
chromosome10:Gene1125	Squalene-2,3-epoxide	0.987511
chromosome5:Gene739	4,4-Dimethy-cholesta 8,14,24-trienol	0.987504
chromosome10:Gene1268	Fecosterol	0.987487
chromosome6:Gene883	3-Keto-4-methyzymosterol	0.987453
chromosome11:Gene1526	Dimethylallyl pyrophosphate	0.987399
chromosome10:Gene1503	Ergosta-5,7,22,24-tetraenol	0.987391
chromosome5:Gene751	Fecosterol	0.987315
chromosome8:Gene970	Mevolonate-5-phosphate	0.987276
chromosome8:Gene180	Ergosta-5,7,22,24-tetraenol	0.987236
chromosome9:Gene191	Ergosterol	0.987226
chromosome3:Gene628	Mevolonate-5-phosphate	0.987225
chromosome10:Gene537	Ergosta-5,7,22,24-tetraenol	0.987217
chromosome11:Gene1895	Ergosta-5,7,24(28)-trienol	0.987214
chromosome7:Gene1347	3-Keto-4-methyzymosterol	0.987137
chromosome8:Gene1446	Ergosta-5,7,22,24-tetraenol	0.987131
chromosome7:Gene1235	Mevolonate-5-phosphate	0.987103
chromosome7:Gene230	Ergosta-5,7,22,24-tetraenol	0.987097
chromosome7:Gene1335	Dimethylallyl pyrophosphate	0.987085
chromosome2:Gene355	Ergosta-5,7,22,24-tetraenol	0.987061
chromosome10:Gene1051	Squalene-2,3-epoxide	0.986981
chromosome11:Gene1800	Fecosterol	0.986959
chromosome6:Gene862	Ergosta-5,7,24(28)-trienol	0.986942
chromosome6:Gene475	Mevolonate-5-phosphate	0.986895
chromosome8:Gene1157	Farnesyl-pyrophosphate	0.986863
chromosome8:Gene1530	4-Methylzymosterol	0.986818
chromosome10:Gene1272	Mevolonate-5-phosphate	0.986778
chromosome7:Gene227	Ergosta-5,7,22,24-tetraenol	0.98676
chromosome9:Gene1287	Ergosterol	0.986719
chromosome10:Gene445	Ergosta-5,7,24(28)-trienol	0.986706
chromosome6:Gene1042	Lanosterol	0.986657
chromosome8:Gene304	Fecosterol	0.986631
chromosome11:Gene1758	Mevolonate-5-phosphate	0.986522
chromosome7:Gene316	14-Demethyl lanosterol	0.986452
chromosome5:Gene277	Ergosta-5,7,24(28)-trienol	0.98641
chromosome9:Gene1382	4-Methylzymosterol	0.986409
chromosome7:Gene168	Mevolonate-5-phosphate	0.986396
chromosome2:Gene437	Ergosterol	0.986367
chromosome8:Gene1076	Lanosterol	0.986342
chromosome9:Gene1696	Ergosta-5,7,22,24-tetraenol	0.986329
chromosome8:Gene747	Fecosterol	0.986305
chromosome5:Gene524	Lanosterol	0.986214
chromosome8:Gene1416	14-Demethyl lanosterol	0.986214
chromosome8:Gene597	Mevolonate-5-phosphate	0.986157
chromosome5:Gene280	Mevolonate-5-phosphate	0.98613
chromosome11:Gene845	4-Methylzymosterol	0.986114
chromosome7:Gene1083	Dimethylallyl pyrophosphate	0.986099
chromosome10:Gene1156	4-Methylzymosterol-carboxylate	0.986087
chromosome9:Gene1092	Ergosta-5,7,22,24-tetraenol	0.986021
chromosome11:Gene146	Episterol	0.986017
chromosome8:Gene213	Lanosterol	0.98599
chromosome11:Gene1987	Ergosta-5,7,22,24-tetraenol	0.985945
chromosome11:Gene65	4,4-Dimethy-cholesta 8,14,24-trienol	0.985922
chromosome11:Gene395	3-Keto-4-methyzymosterol	0.985921
chromosome9:Gene1499	Lanosterol	0.985908
chromosome1:Gene384	Ergosta-5,7,22,24-tetraenol	0.985861
chromosome9:Gene839	Farnesyl-pyrophosphate	0.985838
chromosome2:Gene191	Episterol	0.985822
chromosome5:Gene280	Ergosta-5,7,24(28)-trienol	0.985674
chromosome8:Gene597	Ergosta-5,7,24(28)-trienol	0.985647
chromosome4:Gene81	Squalene-2,3-epoxide	0.98555
chromosome11:Gene1288	Lanosterol	0.985514
chromosome5:Gene494	Ergosta-5,7,22,24-tetraenol	0.985495
chromosome10:Gene806	Ergosta-5,7,22,24-tetraenol	0.98544
chromosome4:Gene401	Lanosterol	0.985421
chromosome7:Gene780	Fecosterol	0.985396
chromosome6:Gene956	Fecosterol	0.985392
chromosome5:Gene277	Mevolonate-5-phosphate	0.985387
chromosome4:Gene59	14-Demethyl lanosterol	0.985381
chromosome11:Gene332	14-Demethyl lanosterol	0.985295
chromosome11:Gene1758	Ergosta-5,7,24(28)-trienol	0.98527
chromosome3:Gene7	3-Keto-4-methyzymosterol	0.985264
chromosome9:Gene433	Episterol	0.985241
chromosome10:Gene1246	Lanosterol	0.985125
chromosome7:Gene357	14-Demethyl lanosterol	0.985116
chromosome10:Gene445	Mevolonate-5-phosphate	0.985077
chromosome9:Gene1317	Mevolonate-5-phosphate	0.98507
chromosome7:Gene876	Ergosta-5,7,22,24-tetraenol	0.985069
chromosome5:Gene6	14-Demethyl lanosterol	0.985055
chromosome10:Gene1272	Ergosta-5,7,24(28)-trienol	0.985
chromosome5:Gene533	Ergosta-5,7,22,24-tetraenol	0.98497
chromosome5:Gene524	Isopentenyl pyrophosphate	0.984953
chromosome6:Gene475	Ergosta-5,7,24(28)-trienol	0.984875
chromosome11:Gene283	Mevolonate-5-phosphate	0.984874
chromosome9:Gene191	Farnesyl-pyrophosphate	0.984864
chromosome5:Gene786	Fecosterol	0.984863
chromosome11:Gene1663	14-Demethyl lanosterol	0.98483
chromosome6:Gene862	Mevolonate-5-phosphate	0.984825
chromosome8:Gene1076	Isopentenyl pyrophosphate	0.984819
chromosome9:Gene655	Lanosterol	0.984817
chromosome11:Gene303	4-Methylzymosterol	0.984804
chromosome9:Gene30	14-Demethyl lanosterol	0.984763
chromosome11:Gene1337	Episterol	0.98465
chromosome3:Gene578	4,4-Dimethy-cholesta 8,14,24-trienol	0.984557
chromosome11:Gene75	Mevolonate-5-phosphate	0.984535
chromosome11:Gene1895	Mevolonate-5-phosphate	0.984529
chromosome10:Gene1512	Lanosterol	0.984503
chromosome8:Gene970	Ergosta-5,7,24(28)-trienol	0.98446
chromosome5:Gene644	4,4-Dimethy-cholesta 8,14,24-trienol	0.984371
chromosome8:Gene174	4-Methylzymosterol	0.984354
chromosome9:Gene259	Squalene-2,3-epoxide	0.984319
chromosome9:Gene1287	Farnesyl-pyrophosphate	0.984312
chromosome1:Gene514	14-Demethyl lanosterol	0.984226
chromosome9:Gene673	4-Methylzymosterol	0.984226
chromosome7:Gene834	Ergosterol	0.984199
chromosome11:Gene1046	4-Methylzymosterol	0.983852
chromosome1:Gene449	4,4-Dimethy-cholesta 8,14,24-trienol	0.983826
chromosome2:Gene411	3-Keto-4-methyzymosterol	0.983729
chromosome2:Gene281	Mevolonate-5-phosphate	0.983726
chromosome7:Gene159	Mevolonate-5-phosphate	0.983682
chromosome11:Gene1902	4-Methylzymosterol	0.983466
chromosome7:Gene1083	Lanosterol	0.983453
chromosome10:Gene1156	Ergosta-5,7,22,24-tetraenol	0.983414
chromosome7:Gene632	Squalene-2,3-epoxide	0.983388
chromosome8:Gene768	Episterol	0.98337
chromosome5:Gene524	Dimethylallyl pyrophosphate	0.983327
chromosome8:Gene1417	Ergosta-5,7,24(28)-trienol	0.983317
chromosome8:Gene278	Ergosterol	0.983197
chromosome8:Gene1076	Dimethylallyl pyrophosphate	0.983186
chromosome10:Gene1155	3-Keto-4-methyzymosterol	0.983176
chromosome10:Gene1140	4,4-Dimethy-cholesta 8,14,24-trienol	0.983118
chromosome10:Gene1798	4-Methylzymosterol	0.982946
chromosome9:Gene29	Mevolonate-5-phosphate	0.98289
chromosome11:Gene537	Ergosta-5,7,22,24-tetraenol	0.982888
chromosome4:Gene812	14-Demethyl lanosterol	0.982873
chromosome1:Gene190	14-Demethyl lanosterol	0.982852
chromosome9:Gene1003	Episterol	0.982756
chromosome10:Gene1839	Isopentenyl pyrophosphate	0.982729
chromosome11:Gene1614	Ergosta-5,7,22,24-tetraenol	0.982717
chromosome7:Gene227	4-Methylzymosterol-carboxylate	0.982662
chromosome11:Gene1467	Mevolonate-5-phosphate	0.982653
chromosome6:Gene437	Ergosterol	0.982506
chromosome9:Gene871	Ergosta-5,7,22,24-tetraenol	0.982488
chromosome11:Gene622	Squalene-2,3-epoxide	0.982424
chromosome11:Gene1232	Squalene-2,3-epoxide	0.982382
chromosome10:Gene613	Lanosterol	0.982354
chromosome7:Gene1335	Lanosterol	0.982341
chromosome2:Gene568	Episterol	0.982307
chromosome8:Gene297	Ergosterol	0.982128
chromosome10:Gene1640	Lanosterol	0.982126
chromosome9:Gene465	Squalene-2,3-epoxide	0.982126
chromosome7:Gene1238	Ergosta-5,7,24(28)-trienol	0.982056
chromosome11:Gene1467	4-Methylzymosterol	0.982028
chromosome11:Gene1530	Ergosta-5,7,24(28)-trienol	0.981994
chromosome11:Gene1526	Lanosterol	0.98197
chromosome11:Gene1915	Fecosterol	0.981941
chromosome10:Gene1503	4-Methylzymosterol-carboxylate	0.981924
chromosome7:Gene1266	Mevolonate-5-phosphate	0.981865
chromosome10:Gene1415	Squalene-2,3-epoxide	0.981857
chromosome7:Gene861	Episterol	0.981848
chromosome10:Gene1190	3-Keto-4-methyzymosterol	0.981823
chromosome10:Gene1169	14-Demethyl lanosterol	0.981751
chromosome10:Gene1798	Mevolonate-5-phosphate	0.981728
chromosome6:Gene666	Isopentenyl pyrophosphate	0.981662
chromosome11:Gene2151	Lanosterol	0.981609
chromosome6:Gene1137	Ergosta-5,7,24(28)-trienol	0.981606
chromosome7:Gene834	Farnesyl-pyrophosphate	0.981585
chromosome6:Gene619	Mevolonate-5-phosphate	0.981559
chromosome7:Gene412	4-Methylzymosterol	0.981556
chromosome8:Gene1051	Squalene-2,3-epoxide	0.981531
chromosome8:Gene1223	Fecosterol	0.981504
chromosome9:Gene463	Squalene-2,3-epoxide	0.981411
chromosome2:Gene526	Isopentenyl pyrophosphate	0.9814
chromosome5:Gene461	Dimethylallyl pyrophosphate	0.981332
chromosome6:Gene635	Mevolonate-5-phosphate	0.981277
chromosome11:Gene40	Ergosta-5,7,22,24-tetraenol	0.981233
chromosome5:Gene683	Lanosterol	0.981199
chromosome11:Gene1902	Mevolonate-5-phosphate	0.981181
chromosome11:Gene2235	4-Methylzymosterol-carboxylate	0.98115
chromosome3:Gene304	14-Demethyl lanosterol	0.981137
chromosome7:Gene934	14-Demethyl lanosterol	0.98112
chromosome3:Gene315	Isopentenyl pyrophosphate	0.981099
chromosome8:Gene502	Lanosterol	0.981095
chromosome10:Gene1922	Fecosterol	0.981046
chromosome11:Gene1878	Lanosterol	0.981031
chromosome10:Gene1839	Dimethylallyl pyrophosphate	0.98099
chromosome7:Gene159	4-Methylzymosterol	0.98095
chromosome7:Gene752	Episterol	0.980942
chromosome9:Gene56	Isopentenyl pyrophosphate	0.980906
chromosome2:Gene281	4-Methylzymosterol	0.980901
chromosome9:Gene1401	3-Keto-4-methyzymosterol	0.980888
chromosome8:Gene417	14-Demethyl lanosterol	0.980872
chromosome11:Gene307	14-Demethyl lanosterol	0.980835
chromosome11:Gene1046	Mevolonate-5-phosphate	0.980765
chromosome11:Gene499	Ergosta-5,7,22,24-tetraenol	0.980737
chromosome4:Gene462	Lanosterol	0.980727
chromosome7:Gene1437	Lanosterol	0.980663
chromosome10:Gene1228	Ergosta-5,7,22,24-tetraenol	0.980557
chromosome2:Gene321	Lanosterol	0.980551
chromosome8:Gene278	Farnesyl-pyrophosphate	0.980505
chromosome9:Gene900	14-Demethyl lanosterol	0.980409
chromosome9:Gene170	Mevolonate-5-phosphate	0.980381
chromosome9:Gene673	Mevolonate-5-phosphate	0.980353
chromosome10:Gene860	14-Demethyl lanosterol	0.980353
chromosome5:Gene91	Lanosterol	0.980329
chromosome2:Gene99	Lanosterol	0.980284
chromosome3:Gene200	Isopentenyl pyrophosphate	0.980219
chromosome8:Gene174	Mevolonate-5-phosphate	0.98021
chromosome11:Gene683	Ergosterol	0.980197
chromosome8:Gene1137	14-Demethyl lanosterol	0.980161
chromosome11:Gene108	Lanosterol	0.980085
chromosome11:Gene1086	Squalene-2,3-epoxide	0.98008
chromosome4:Gene737	Isopentenyl pyrophosphate	0.980056
chromosome11:Gene1405	Lanosterol	0.980017
chromosome11:Gene1895	4-Methylzymosterol	0.980012
chromosome6:Gene367	Isopentenyl pyrophosphate	0.979877
chromosome6:Gene666	Dimethylallyl pyrophosphate	0.979873
chromosome9:Gene1312	Ergosta-5,7,24(28)-trienol	0.979806
chromosome9:Gene938	14-Demethyl lanosterol	0.979797
chromosome6:Gene437	Farnesyl-pyrophosphate	0.979763
chromosome9:Gene332	Lanosterol	0.979762
chromosome4:Gene417	Isopentenyl pyrophosphate	0.979754
chromosome7:Gene223	14-Demethyl lanosterol	0.979744
chromosome9:Gene1655	Ergosta-5,7,22,24-tetraenol	0.979732
chromosome11:Gene303	Mevolonate-5-phosphate	0.979697
chromosome6:Gene862	4-Methylzymosterol	0.979673
chromosome11:Gene182	Ergosta-5,7,22,24-tetraenol	0.979639
chromosome5:Gene784	Ergosterol	0.97962
chromosome2:Gene526	Dimethylallyl pyrophosphate	0.979598
chromosome11:Gene1977	Ergosta-5,7,22,24-tetraenol	0.979584
chromosome5:Gene461	Isopentenyl pyrophosphate	0.979527
chromosome1:Gene123	Ergosterol	0.979473
chromosome10:Gene164	Isopentenyl pyrophosphate	0.979469
chromosome3:Gene629	4-Methylzymosterol	0.979467
chromosome2:Gene505	Ergosta-5,7,24(28)-trienol	0.979453
chromosome10:Gene445	4-Methylzymosterol	0.97938
chromosome8:Gene297	Farnesyl-pyrophosphate	0.979355
chromosome3:Gene315	Dimethylallyl pyrophosphate	0.979283
chromosome10:Gene1659	Lanosterol	0.979273
chromosome11:Gene770	4,4-Dimethy-cholesta 8,14,24-trienol	0.979262
chromosome11:Gene373	Isopentenyl pyrophosphate	0.979196
chromosome11:Gene2126	4,4-Dimethy-cholesta 8,14,24-trienol	0.979125
chromosome9:Gene56	Dimethylallyl pyrophosphate	0.979081
chromosome6:Gene471	4-Methylzymosterol	0.979081
chromosome11:Gene1803	Mevolonate-5-phosphate	0.979074
chromosome10:Gene171	Ergosta-5,7,22,24-tetraenol	0.979062
chromosome5:Gene247	4,4-Dimethy-cholesta 8,14,24-trienol	0.979013
chromosome5:Gene277	4-Methylzymosterol	0.979012
chromosome2:Gene343	Isopentenyl pyrophosphate	0.978976
chromosome11:Gene421	Ergosterol	0.978964
chromosome4:Gene146	Isopentenyl pyrophosphate	0.978723
chromosome3:Gene452	Lanosterol	0.978684
chromosome11:Gene845	Ergosta-5,7,24(28)-trienol	0.978645
chromosome1:Gene194	14-Demethyl lanosterol	0.9786
chromosome11:Gene1093	Episterol	0.978548
chromosome10:Gene412	Ergosta-5,7,22,24-tetraenol	0.978483
chromosome4:Gene74	Lanosterol	0.97846
chromosome10:Gene1641	Lanosterol	0.978456
chromosome7:Gene1123	Mevolonate-5-phosphate	0.978448
chromosome11:Gene992	Fecosterol	0.978438
chromosome6:Gene456	Ergosta-5,7,22,24-tetraenol	0.978425
chromosome11:Gene1869	Isopentenyl pyrophosphate	0.978409
chromosome3:Gene200	Dimethylallyl pyrophosphate	0.978363
chromosome10:Gene1268	Squalene-2,3-epoxide	0.97836
chromosome7:Gene1243	Fecosterol	0.978324
chromosome11:Gene69	Lanosterol	0.97823
chromosome10:Gene625	4,4-Dimethy-cholesta 8,14,24-trienol	0.978218
chromosome5:Gene833	4-Methylzymosterol-carboxylate	0.978217
chromosome4:Gene737	Dimethylallyl pyrophosphate	0.978192
chromosome5:Gene751	Squalene-2,3-epoxide	0.978133
chromosome5:Gene280	4-Methylzymosterol	0.978101
chromosome8:Gene597	4-Methylzymosterol	0.978068
chromosome9:Gene863	Ergosta-5,7,22,24-tetraenol	0.978029
chromosome6:Gene367	Dimethylallyl pyrophosphate	0.978005
chromosome4:Gene417	Dimethylallyl pyrophosphate	0.977877
chromosome5:Gene274	Lanosterol	0.97776
chromosome8:Gene79	Ergosta-5,7,22,24-tetraenol	0.977758
chromosome9:Gene1382	Mevolonate-5-phosphate	0.977749
chromosome4:Gene743	Ergosta-5,7,22,24-tetraenol	0.977697
chromosome11:Gene1800	Squalene-2,3-epoxide	0.977668
chromosome8:Gene195	Episterol	0.977622
chromosome11:Gene1758	4-Methylzymosterol	0.977603
chromosome10:Gene164	Dimethylallyl pyrophosphate	0.977579
chromosome4:Gene511	14-Demethyl lanosterol	0.977547
chromosome11:Gene1563	3-Keto-4-methyzymosterol	0.977342
chromosome11:Gene1529	4-Methylzymosterol-carboxylate	0.977295
chromosome11:Gene373	Dimethylallyl pyrophosphate	0.977294
chromosome11:Gene683	Farnesyl-pyrophosphate	0.977286
chromosome5:Gene743	Ergosta-5,7,24(28)-trienol	0.977275
chromosome10:Gene1272	4-Methylzymosterol	0.977271
chromosome8:Gene304	Squalene-2,3-epoxide	0.977241
chromosome8:Gene1530	Mevolonate-5-phosphate	0.977219
chromosome11:Gene1324	Isopentenyl pyrophosphate	0.977206
chromosome4:Gene494	4-Methylzymosterol-carboxylate	0.977175
chromosome3:Gene296	Ergosterol	0.977135
chromosome6:Gene475	4-Methylzymosterol	0.977118
chromosome2:Gene343	Dimethylallyl pyrophosphate	0.977064
chromosome10:Gene1432	4-Methylzymosterol-carboxylate	0.977035
chromosome11:Gene966	Fecosterol	0.976967
chromosome8:Gene747	Squalene-2,3-epoxide	0.976817
chromosome4:Gene146	Dimethylallyl pyrophosphate	0.9768
chromosome5:Gene514	Isopentenyl pyrophosphate	0.976783
chromosome9:Gene679	4-Methylzymosterol-carboxylate	0.97673
chromosome6:Gene1116	Lanosterol	0.976703
chromosome5:Gene784	Farnesyl-pyrophosphate	0.976669
chromosome8:Gene970	4-Methylzymosterol	0.97661
chromosome10:Gene1162	4,4-Dimethy-cholesta 8,14,24-trienol	0.976602
chromosome1:Gene123	Farnesyl-pyrophosphate	0.976511
chromosome4:Gene158	Fecosterol	0.976509
chromosome5:Gene815	Dimethylallyl pyrophosphate	0.976494
chromosome10:Gene1222	Isopentenyl pyrophosphate	0.976488
chromosome11:Gene1869	Dimethylallyl pyrophosphate	0.976472
chromosome8:Gene975	Fecosterol	0.976425
chromosome10:Gene97	Ergosta-5,7,22,24-tetraenol	0.976392
chromosome11:Gene298	Lanosterol	0.976359
chromosome11:Gene2209	4-Methylzymosterol-carboxylate	0.976328
chromosome9:Gene1544	Ergosterol	0.976256
chromosome4:Gene599	Lanosterol	0.976253
chromosome11:Gene1887	Fecosterol	0.976219
chromosome2:Gene484	3-Keto-4-methyzymosterol	0.976158
chromosome10:Gene1244	Lanosterol	0.976027
chromosome5:Gene423	Isopentenyl pyrophosphate	0.976016
chromosome7:Gene590	Dimethylallyl pyrophosphate	0.975991
chromosome11:Gene421	Farnesyl-pyrophosphate	0.975968
chromosome11:Gene1156	Ergosta-5,7,22,24-tetraenol	0.975956
chromosome8:Gene1128	Mevolonate-5-phosphate	0.97591
chromosome7:Gene56	Isopentenyl pyrophosphate	0.975841
chromosome11:Gene684	Fecosterol	0.975803
chromosome6:Gene320	Isopentenyl pyrophosphate	0.975755
chromosome4:Gene162	4-Methylzymosterol	0.975735
chromosome2:Gene58	Dimethylallyl pyrophosphate	0.975734
chromosome7:Gene780	Squalene-2,3-epoxide	0.975641
chromosome6:Gene956	Squalene-2,3-epoxide	0.975636
chromosome3:Gene135	14-Demethyl lanosterol	0.975436
chromosome9:Gene980	Isopentenyl pyrophosphate	0.975435
chromosome10:Gene577	3-Keto-4-methyzymosterol	0.975347
chromosome1:Gene500	14-Demethyl lanosterol	0.975275
chromosome7:Gene105	Isopentenyl pyrophosphate	0.975218
chromosome11:Gene1324	Dimethylallyl pyrophosphate	0.975218
chromosome8:Gene1417	4-Methylzymosterol	0.975215
chromosome8:Gene1335	14-Demethyl lanosterol	0.975135
chromosome9:Gene1062	Ergosta-5,7,24(28)-trienol	0.975089
chromosome5:Gene786	Squalene-2,3-epoxide	0.974956
chromosome5:Gene514	Dimethylallyl pyrophosphate	0.974778
chromosome3:Gene193	Mevolonate-5-phosphate	0.974671
chromosome10:Gene248	Isopentenyl pyrophosphate	0.974656
chromosome5:Gene717	Ergosta-5,7,22,24-tetraenol	0.974569
chromosome8:Gene551	Mevolonate-5-phosphate	0.974532
chromosome5:Gene815	Isopentenyl pyrophosphate	0.974476
chromosome10:Gene1222	Dimethylallyl pyrophosphate	0.97447
chromosome8:Gene777	Isopentenyl pyrophosphate	0.974458
chromosome11:Gene2102	Ergosterol	0.974294
chromosome2:Gene293	14-Demethyl lanosterol	0.974275
chromosome8:Gene1382	Mevolonate-5-phosphate	0.97427
chromosome10:Gene823	Ergosta-5,7,24(28)-trienol	0.974233
chromosome6:Gene1079	4,4-Dimethy-cholesta 8,14,24-trienol	0.974203
chromosome11:Gene1742	Fecosterol	0.974201
chromosome10:Gene905	Ergosta-5,7,24(28)-trienol	0.974184
chromosome11:Gene1426	Ergosta-5,7,22,24-tetraenol	0.974168
chromosome10:Gene93	14-Demethyl lanosterol	0.974093
chromosome2:Gene133	Isopentenyl pyrophosphate	0.974048
chromosome9:Gene595	Ergosta-5,7,22,24-tetraenol	0.974047
chromosome3:Gene296	Farnesyl-pyrophosphate	0.974017
chromosome11:Gene1950	Mevolonate-5-phosphate	0.973999
chromosome5:Gene423	Dimethylallyl pyrophosphate	0.973978
chromosome2:Gene485	Ergosta-5,7,22,24-tetraenol	0.973965
chromosome7:Gene590	Isopentenyl pyrophosphate	0.973952
chromosome8:Gene882	4,4-Dimethy-cholesta 8,14,24-trienol	0.973861
chromosome7:Gene56	Dimethylallyl pyrophosphate	0.973796
chromosome7:Gene1153	Isopentenyl pyrophosphate	0.973789
chromosome10:Gene1675	Fecosterol	0.973713
chromosome6:Gene320	Dimethylallyl pyrophosphate	0.973707
chromosome7:Gene1238	4-Methylzymosterol	0.973685
chromosome2:Gene58	Isopentenyl pyrophosphate	0.973685
chromosome2:Gene375	Ergosta-5,7,24(28)-trienol	0.973654
chromosome11:Gene1530	4-Methylzymosterol	0.973611
chromosome7:Gene1156	Fecosterol	0.973586
chromosome8:Gene1317	Ergosterol	0.973578
chromosome7:Gene1239	14-Demethyl lanosterol	0.973577
chromosome7:Gene609	Lanosterol	0.973569
chromosome7:Gene725	Ergosta-5,7,22,24-tetraenol	0.973518
chromosome7:Gene641	Lanosterol	0.973482
chromosome2:Gene512	4-Methylzymosterol	0.973482
chromosome4:Gene709	4-Methylzymosterol-carboxylate	0.973459
chromosome7:Gene1141	Isopentenyl pyrophosphate	0.973446
chromosome10:Gene337	Lanosterol	0.973427
chromosome11:Gene911	Ergosta-5,7,22,24-tetraenol	0.973376
chromosome9:Gene980	Dimethylallyl pyrophosphate	0.973373
chromosome3:Gene306	Ergosta-5,7,22,24-tetraenol	0.97328
chromosome11:Gene1112	Mevolonate-5-phosphate	0.973211
chromosome8:Gene28	14-Demethyl lanosterol	0.973152
chromosome7:Gene105	Dimethylallyl pyrophosphate	0.973148
chromosome4:Gene532	Lanosterol	0.973148
chromosome6:Gene1137	4-Methylzymosterol	0.973142
chromosome7:Gene412	Ergosta-5,7,24(28)-trienol	0.973083
chromosome9:Gene1544	Farnesyl-pyrophosphate	0.973081
chromosome2:Gene103	3-Keto-4-methyzymosterol	0.972998
chromosome7:Gene454	Ergosta-5,7,22,24-tetraenol	0.972951
chromosome3:Gene262	Ergosta-5,7,24(28)-trienol	0.972879
chromosome9:Gene289	Fecosterol	0.972812
chromosome7:Gene374	3-Keto-4-methyzymosterol	0.972688
chromosome11:Gene1688	Ergosterol	0.972605
chromosome9:Gene686	Mevolonate-5-phosphate	0.972602
chromosome10:Gene248	Dimethylallyl pyrophosphate	0.972563
chromosome9:Gene1621	Episterol	0.972549
chromosome5:Gene113	Lanosterol	0.972465
chromosome8:Gene777	Dimethylallyl pyrophosphate	0.972357
chromosome5:Gene619	Isopentenyl pyrophosphate	0.972333
chromosome5:Gene941	Ergosta-5,7,24(28)-trienol	0.972202
chromosome11:Gene803	Ergosta-5,7,24(28)-trienol	0.972173
chromosome10:Gene1281	3-Keto-4-methyzymosterol	0.972168
chromosome9:Gene272	Episterol	0.972081
chromosome11:Gene125	Ergosta-5,7,22,24-tetraenol	0.972036
chromosome11:Gene255	Ergosterol	0.971994
chromosome9:Gene863	4,4-Dimethy-cholesta 8,14,24-trienol	0.971976
chromosome2:Gene133	Dimethylallyl pyrophosphate	0.971931
chromosome9:Gene133	Ergosta-5,7,22,24-tetraenol	0.971798
chromosome9:Gene1640	Ergosta-5,7,24(28)-trienol	0.971772
chromosome10:Gene625	Ergosta-5,7,22,24-tetraenol	0.971761
chromosome10:Gene949	Ergosta-5,7,22,24-tetraenol	0.971758
chromosome7:Gene1153	Dimethylallyl pyrophosphate	0.971661
chromosome10:Gene863	Ergosta-5,7,22,24-tetraenol	0.971622
chromosome11:Gene1139	4-Methylzymosterol-carboxylate	0.97145
chromosome2:Gene63	Ergosta-5,7,24(28)-trienol	0.971419
chromosome8:Gene624	4-Methylzymosterol-carboxylate	0.971363
chromosome6:Gene458	3-Keto-4-methyzymosterol	0.971323
chromosome7:Gene1141	Dimethylallyl pyrophosphate	0.971305
chromosome5:Gene171	Dimethylallyl pyrophosphate	0.971302
chromosome11:Gene1915	Squalene-2,3-epoxide	0.971244
chromosome7:Gene1204	Fecosterol	0.971044
chromosome11:Gene2102	Farnesyl-pyrophosphate	0.970997
chromosome9:Gene1312	4-Methylzymosterol	0.970981
chromosome11:Gene120	3-Keto-4-methyzymosterol	0.970918
chromosome7:Gene219	Lanosterol	0.970916
chromosome7:Gene277	Ergosta-5,7,22,24-tetraenol	0.970897
chromosome10:Gene1502	4-Methylzymosterol-carboxylate	0.970742
chromosome8:Gene1223	Squalene-2,3-epoxide	0.970696
chromosome10:Gene646	Lanosterol	0.970674
chromosome9:Gene1424	4-Methylzymosterol-carboxylate	0.970581
chromosome3:Gene629	Ergosta-5,7,24(28)-trienol	0.970575
chromosome2:Gene505	4-Methylzymosterol	0.970559
chromosome5:Gene107	Dimethylallyl pyrophosphate	0.97047
chromosome10:Gene751	4-Methylzymosterol	0.970448
chromosome11:Gene255	Mevolonate-5-phosphate	0.970414
chromosome8:Gene1349	Ergosta-5,7,22,24-tetraenol	0.970342
chromosome6:Gene288	Fecosterol	0.970306
chromosome9:Gene680	14-Demethyl lanosterol	0.970248
chromosome8:Gene1317	Farnesyl-pyrophosphate	0.970236
chromosome8:Gene155	Ergosta-5,7,24(28)-trienol	0.970231
chromosome7:Gene1318	Ergosta-5,7,24(28)-trienol	0.970229
chromosome5:Gene619	Dimethylallyl pyrophosphate	0.97015
chromosome11:Gene1851	Dimethylallyl pyrophosphate	0.970128
chromosome8:Gene1168	Ergosta-5,7,22,24-tetraenol	0.970122
chromosome10:Gene1922	Squalene-2,3-epoxide	0.970121
chromosome6:Gene471	Ergosta-5,7,24(28)-trienol	0.970115
chromosome9:Gene1566	Ergosta-5,7,24(28)-trienol	0.970099
chromosome11:Gene182	4,4-Dimethy-cholesta 8,14,24-trienol	0.970096
chromosome2:Gene514	Fecosterol	0.970057
chromosome11:Gene2216	Ergosta-5,7,24(28)-trienol	0.970051
chromosome10:Gene785	14-Demethyl lanosterol	0.970045
chromosome5:Gene545	Ergosta-5,7,22,24-tetraenol	0.969902
chromosome5:Gene904	14-Demethyl lanosterol	0.969852
chromosome9:Gene686	Ergosterol	0.969783
chromosome11:Gene1688	Mevolonate-5-phosphate	0.96978
chromosome11:Gene2087	4-Methylzymosterol-carboxylate	0.969548
chromosome11:Gene1688	Farnesyl-pyrophosphate	0.969205
chromosome11:Gene1346	Lanosterol	0.969149
chromosome5:Gene171	Isopentenyl pyrophosphate	0.96908
chromosome11:Gene700	Dimethylallyl pyrophosphate	0.969073
chromosome7:Gene1152	Ergosta-5,7,24(28)-trienol	0.969068
chromosome9:Gene1307	Fecosterol	0.969057
chromosome10:Gene1045	Mevolonate-5-phosphate	0.969045
chromosome4:Gene685	Fecosterol	0.969044
chromosome2:Gene582	3-Keto-4-methyzymosterol	0.969041
chromosome7:Gene1132	Isopentenyl pyrophosphate	0.968898
chromosome11:Gene2088	Lanosterol	0.968868
chromosome8:Gene1317	Mevolonate-5-phosphate	0.968741
chromosome5:Gene624	Ergosta-5,7,22,24-tetraenol	0.96872
chromosome7:Gene318	Ergosta-5,7,22,24-tetraenol	0.968689
chromosome11:Gene1157	4-Methylzymosterol-carboxylate	0.968688
chromosome1:Gene424	Mevolonate-5-phosphate	0.968674
chromosome11:Gene1616	Fecosterol	0.968671
chromosome11:Gene594	Ergosta-5,7,24(28)-trienol	0.968654
chromosome11:Gene255	Farnesyl-pyrophosphate	0.968558
chromosome4:Gene271	Ergosta-5,7,22,24-tetraenol	0.968398
chromosome6:Gene1122	14-Demethyl lanosterol	0.968224
chromosome5:Gene107	Isopentenyl pyrophosphate	0.968217
chromosome4:Gene189	3-Keto-4-methyzymosterol	0.968149
chromosome10:Gene292	14-Demethyl lanosterol	0.968083
chromosome6:Gene329	Isopentenyl pyrophosphate	0.968082
chromosome5:Gene947	Ergosta-5,7,22,24-tetraenol	0.968022
chromosome5:Gene743	4-Methylzymosterol	0.967969
chromosome11:Gene2102	Mevolonate-5-phosphate	0.967952
chromosome1:Gene154	Dimethylallyl pyrophosphate	0.96795
chromosome11:Gene262	Lanosterol	0.967944
chromosome6:Gene988	Episterol	0.967886
chromosome11:Gene1851	Isopentenyl pyrophosphate	0.967862
chromosome7:Gene1273	3-Keto-4-methyzymosterol	0.967731
chromosome11:Gene1437	Lanosterol	0.967706
chromosome10:Gene542	4-Methylzymosterol-carboxylate	0.967705
chromosome7:Gene563	Ergosta-5,7,22,24-tetraenol	0.967639
chromosome11:Gene105	Ergosta-5,7,22,24-tetraenol	0.967632
chromosome9:Gene608	14-Demethyl lanosterol	0.967618
chromosome9:Gene1346	14-Demethyl lanosterol	0.967573
chromosome1:Gene43	Lanosterol	0.967477
chromosome3:Gene321	4,4-Dimethy-cholesta 8,14,24-trienol	0.967388
chromosome5:Gene878	Isopentenyl pyrophosphate	0.967378
chromosome3:Gene439	Mevolonate-5-phosphate	0.967332
chromosome10:Gene1639	Isopentenyl pyrophosphate	0.967273
chromosome5:Gene172	Ergosta-5,7,22,24-tetraenol	0.967231
chromosome11:Gene992	Squalene-2,3-epoxide	0.966877
chromosome8:Gene398	Lanosterol	0.966807
chromosome1:Gene185	4-Methylzymosterol-carboxylate	0.966779
chromosome11:Gene700	Isopentenyl pyrophosphate	0.966769
chromosome7:Gene1243	Squalene-2,3-epoxide	0.966737
chromosome9:Gene1513	4,4-Dimethy-cholesta 8,14,24-trienol	0.966673
chromosome7:Gene727	Ergosta-5,7,22,24-tetraenol	0.966589
chromosome7:Gene1132	Dimethylallyl pyrophosphate	0.966588
chromosome9:Gene1033	14-Demethyl lanosterol	0.966586
chromosome7:Gene684	Fecosterol	0.966584
chromosome9:Gene1118	Episterol	0.96643
chromosome10:Gene1125	4-Methylzymosterol-carboxylate	0.966416
chromosome5:Gene446	14-Demethyl lanosterol	0.966259
chromosome4:Gene681	Dimethylallyl pyrophosphate	0.966251
chromosome9:Gene686	Farnesyl-pyrophosphate	0.96622
chromosome4:Gene162	Ergosta-5,7,24(28)-trienol	0.966149
chromosome9:Gene1481	3-Keto-4-methyzymosterol	0.966129
chromosome8:Gene1128	Ergosterol	0.966096
chromosome5:Gene700	Isopentenyl pyrophosphate	0.966085
chromosome2:Gene263	Fecosterol	0.966056
chromosome8:Gene1255	Dimethylallyl pyrophosphate	0.966008
chromosome11:Gene330	4,4-Dimethy-cholesta 8,14,24-trienol	0.965945
chromosome11:Gene1042	14-Demethyl lanosterol	0.965935
chromosome7:Gene1218	3-Keto-4-methyzymosterol	0.965883
chromosome10:Gene747	Ergosta-5,7,24(28)-trienol	0.965879
chromosome9:Gene1222	Fecosterol	0.965823
chromosome6:Gene353	Fecosterol	0.965753
chromosome6:Gene329	Dimethylallyl pyrophosphate	0.965743
chromosome11:Gene749	Ergosta-5,7,24(28)-trienol	0.965685
chromosome9:Gene1544	Mevolonate-5-phosphate	0.965684
chromosome1:Gene154	Isopentenyl pyrophosphate	0.965606
chromosome10:Gene1051	4-Methylzymosterol-carboxylate	0.965555
chromosome11:Gene1067	Ergosta-5,7,24(28)-trienol	0.965549
chromosome9:Gene1062	4-Methylzymosterol	0.96539
chromosome8:Gene1157	Episterol	0.965356
chromosome8:Gene1419	14-Demethyl lanosterol	0.965231
chromosome10:Gene1129	Ergosta-5,7,22,24-tetraenol	0.96514
chromosome10:Gene1156	4,4-Dimethy-cholesta 8,14,24-trienol	0.965112
chromosome11:Gene966	Squalene-2,3-epoxide	0.965066
chromosome5:Gene878	Dimethylallyl pyrophosphate	0.965014
chromosome11:Gene1068	Ergosta-5,7,22,24-tetraenol	0.965
chromosome8:Gene503	Isopentenyl pyrophosphate	0.96496
chromosome3:Gene261	Ergosta-5,7,22,24-tetraenol	0.964909
chromosome10:Gene1639	Dimethylallyl pyrophosphate	0.964906
chromosome11:Gene65	4-Methylzymosterol-carboxylate	0.964854
chromosome5:Gene938	Mevolonate-5-phosphate	0.964767
chromosome10:Gene444	14-Demethyl lanosterol	0.964701
chromosome3:Gene296	Mevolonate-5-phosphate	0.964612
chromosome8:Gene243	Ergosta-5,7,24(28)-trienol	0.96461
chromosome8:Gene1530	Ergosterol	0.964508
chromosome4:Gene158	Squalene-2,3-epoxide	0.964503
chromosome10:Gene1308	Mevolonate-5-phosphate	0.964434
chromosome3:Gene154	Ergosta-5,7,24(28)-trienol	0.964404
chromosome8:Gene975	Squalene-2,3-epoxide	0.964401
chromosome10:Gene823	4-Methylzymosterol	0.964384
chromosome10:Gene905	4-Methylzymosterol	0.964327
chromosome4:Gene272	Ergosta-5,7,22,24-tetraenol	0.96427
chromosome11:Gene160	4,4-Dimethy-cholesta 8,14,24-trienol	0.964241
chromosome5:Gene835	Ergosta-5,7,22,24-tetraenol	0.964203
chromosome11:Gene1887	Squalene-2,3-epoxide	0.964149
chromosome7:Gene764	14-Demethyl lanosterol	0.964089
chromosome5:Gene253	Fecosterol	0.964017
chromosome4:Gene681	Isopentenyl pyrophosphate	0.963848
chromosome9:Gene1382	Ergosterol	0.963842
chromosome11:Gene980	Isopentenyl pyrophosphate	0.963817
chromosome7:Gene1184	Fecosterol	0.963779
chromosome2:Gene437	4-Methylzymosterol	0.963774
chromosome1:Gene134	Lanosterol	0.96376
chromosome8:Gene318	Lanosterol	0.963737
chromosome3:Gene750	Ergosta-5,7,24(28)-trienol	0.963718
chromosome9:Gene839	Episterol	0.963713
chromosome2:Gene375	4-Methylzymosterol	0.963706
chromosome5:Gene700	Dimethylallyl pyrophosphate	0.963676
chromosome9:Gene1227	Isopentenyl pyrophosphate	0.963647
chromosome11:Gene684	Squalene-2,3-epoxide	0.96364
chromosome8:Gene1255	Isopentenyl pyrophosphate	0.963596
chromosome9:Gene1395	4,4-Dimethy-cholesta 8,14,24-trienol	0.963557
chromosome2:Gene512	Ergosta-5,7,24(28)-trienol	0.963504
chromosome6:Gene689	Lanosterol	0.963454
chromosome9:Gene10	Mevolonate-5-phosphate	0.963345
chromosome10:Gene1364	4,4-Dimethy-cholesta 8,14,24-trienol	0.963315
chromosome8:Gene302	Isopentenyl pyrophosphate	0.963295
chromosome4:Gene81	4-Methylzymosterol-carboxylate	0.963264
chromosome8:Gene527	3-Keto-4-methyzymosterol	0.963138
chromosome8:Gene1236	Isopentenyl pyrophosphate	0.963131
chromosome6:Gene1075	Lanosterol	0.963074
chromosome8:Gene1497	Lanosterol	0.963066
chromosome9:Gene1441	3-Keto-4-methyzymosterol	0.963048
chromosome10:Gene1103	Mevolonate-5-phosphate	0.962854
chromosome3:Gene262	4-Methylzymosterol	0.962799
chromosome4:Gene410	14-Demethyl lanosterol	0.962772
chromosome3:Gene578	4-Methylzymosterol-carboxylate	0.962726
chromosome8:Gene503	Dimethylallyl pyrophosphate	0.962513
chromosome5:Gene644	4-Methylzymosterol-carboxylate	0.96244
chromosome7:Gene566	3-Keto-4-methyzymosterol	0.962332
chromosome8:Gene1128	Farnesyl-pyrophosphate	0.962332
chromosome1:Gene300	Ergosta-5,7,22,24-tetraenol	0.962316
chromosome6:Gene809	14-Demethyl lanosterol	0.96229
chromosome11:Gene421	Mevolonate-5-phosphate	0.96226
chromosome9:Gene191	Episterol	0.962172
chromosome7:Gene739	Lanosterol	0.962169
chromosome6:Gene946	3-Keto-4-methyzymosterol	0.962133
chromosome5:Gene941	4-Methylzymosterol	0.962009
chromosome3:Gene386	Ergosta-5,7,22,24-tetraenol	0.962008
chromosome11:Gene803	4-Methylzymosterol	0.961976
chromosome9:Gene901	Ergosta-5,7,22,24-tetraenol	0.961879
chromosome8:Gene99	Ergosta-5,7,24(28)-trienol	0.961825
chromosome10:Gene916	Isopentenyl pyrophosphate	0.961804
chromosome4:Gene149	3-Keto-4-methyzymosterol	0.96179
chromosome11:Gene750	Ergosta-5,7,22,24-tetraenol	0.961781
chromosome11:Gene1009	Fecosterol	0.961748
chromosome7:Gene587	4,4-Dimethy-cholesta 8,14,24-trienol	0.961725
chromosome9:Gene912	Isopentenyl pyrophosphate	0.961709
chromosome11:Gene1742	Squalene-2,3-epoxide	0.961688
chromosome1:Gene449	4-Methylzymosterol-carboxylate	0.961601
chromosome1:Gene123	Mevolonate-5-phosphate	0.961575
chromosome5:Gene953	Mevolonate-5-phosphate	0.961564
chromosome9:Gene1640	4-Methylzymosterol	0.961508
chromosome10:Gene1668	Ergosta-5,7,24(28)-trienol	0.961376
chromosome5:Gene784	Mevolonate-5-phosphate	0.961374
chromosome11:Gene980	Dimethylallyl pyrophosphate	0.961331
chromosome9:Gene259	4-Methylzymosterol-carboxylate	0.961327
chromosome9:Gene1287	Episterol	0.961308
chromosome2:Gene521	Fecosterol	0.96129
chromosome11:Gene303	Ergosterol	0.961268
chromosome11:Gene86	Lanosterol	0.961171
chromosome9:Gene1227	Dimethylallyl pyrophosphate	0.961156
chromosome2:Gene63	4-Methylzymosterol	0.961097
chromosome10:Gene1675	Squalene-2,3-epoxide	0.961096
chromosome7:Gene1156	Squalene-2,3-epoxide	0.960942
chromosome7:Gene355	Dimethylallyl pyrophosphate	0.960812
chromosome8:Gene302	Dimethylallyl pyrophosphate	0.960792
chromosome5:Gene982	3-Keto-4-methyzymosterol	0.960725
chromosome8:Gene1530	Farnesyl-pyrophosphate	0.960661
chromosome8:Gene1236	Dimethylallyl pyrophosphate	0.960623
chromosome11:Gene683	Mevolonate-5-phosphate	0.960573
chromosome8:Gene174	Ergosterol	0.960555
chromosome10:Gene1140	4-Methylzymosterol-carboxylate	0.960521
chromosome2:Gene523	3-Keto-4-methyzymosterol	0.960437
chromosome10:Gene1756	Ergosta-5,7,22,24-tetraenol	0.960403
chromosome9:Gene673	Ergosterol	0.960353
chromosome5:Gene754	3-Keto-4-methyzymosterol	0.960351
chromosome6:Gene1127	Ergosta-5,7,22,24-tetraenol	0.960345
chromosome10:Gene1647	Fecosterol	0.960106
chromosome7:Gene538	Isopentenyl pyrophosphate	0.960097
chromosome11:Gene1739	14-Demethyl lanosterol	0.960029
chromosome9:Gene289	Squalene-2,3-epoxide	0.960005
chromosome10:Gene751	Ergosta-5,7,24(28)-trienol	0.959969
chromosome9:Gene1382	Farnesyl-pyrophosphate	0.95996
chromosome7:Gene632	4-Methylzymosterol-carboxylate	0.959881
chromosome8:Gene794	Fecosterol	0.959846
chromosome7:Gene227	4,4-Dimethy-cholesta 8,14,24-trienol	0.959829
chromosome1:Gene499	Fecosterol	0.959803
chromosome11:Gene1046	Ergosterol	0.959766
chromosome10:Gene1774	14-Demethyl lanosterol	0.959748
chromosome8:Gene155	4-Methylzymosterol	0.959717
chromosome7:Gene1318	4-Methylzymosterol	0.959715
chromosome2:Gene446	Fecosterol	0.959599
chromosome7:Gene344	Fecosterol	0.959581
chromosome9:Gene1566	4-Methylzymosterol	0.959563
chromosome11:Gene2216	4-Methylzymosterol	0.959509
chromosome3:Gene175	Ergosta-5,7,22,24-tetraenol	0.959504
chromosome11:Gene2218	Ergosta-5,7,22,24-tetraenol	0.959436
chromosome11:Gene1965	Isopentenyl pyrophosphate	0.959383
chromosome9:Gene57	14-Demethyl lanosterol	0.95936
chromosome11:Gene586	Ergosta-5,7,22,24-tetraenol	0.959318
chromosome6:Gene578	Ergosta-5,7,24(28)-trienol	0.959281
chromosome10:Gene916	Dimethylallyl pyrophosphate	0.959253
chromosome11:Gene884	Fecosterol	0.959239
chromosome11:Gene1902	Ergosterol	0.959162
chromosome9:Gene912	Dimethylallyl pyrophosphate	0.959155
chromosome9:Gene1500	Isopentenyl pyrophosphate	0.959038
chromosome7:Gene1000	Lanosterol	0.959016
chromosome10:Gene314	Isopentenyl pyrophosphate	0.958969
chromosome10:Gene812	3-Keto-4-methyzymosterol	0.958939
chromosome9:Gene111	Ergosta-5,7,24(28)-trienol	0.958915
chromosome8:Gene572	Mevolonate-5-phosphate	0.958913
chromosome10:Gene1160	Isopentenyl pyrophosphate	0.958911
chromosome10:Gene1503	4,4-Dimethy-cholesta 8,14,24-trienol	0.958717
chromosome7:Gene1278	4,4-Dimethy-cholesta 8,14,24-trienol	0.958715
chromosome10:Gene1183	Ergosta-5,7,22,24-tetraenol	0.958706
chromosome10:Gene1593	Fecosterol	0.95869
chromosome1:Gene345	Lanosterol	0.958673
chromosome11:Gene2195	Dimethylallyl pyrophosphate	0.95852
chromosome5:Gene739	Ergosta-5,7,22,24-tetraenol	0.958512
chromosome7:Gene470	Fecosterol	0.958415
chromosome11:Gene622	4-Methylzymosterol-carboxylate	0.9584
chromosome7:Gene1152	4-Methylzymosterol	0.958369
chromosome10:Gene1798	Ergosterol	0.958351
chromosome11:Gene1232	4-Methylzymosterol-carboxylate	0.958335
chromosome6:Gene1031	Ergosta-5,7,24(28)-trienol	0.958284
chromosome8:Gene49	Lanosterol	0.958265
chromosome7:Gene355	Isopentenyl pyrophosphate	0.958229
chromosome6:Gene376	Lanosterol	0.958175
chromosome11:Gene1286	Fecosterol	0.958055
chromosome9:Gene465	4-Methylzymosterol-carboxylate	0.957945
chromosome11:Gene594	4-Methylzymosterol	0.957891
chromosome7:Gene1204	Squalene-2,3-epoxide	0.957873
chromosome7:Gene550	Isopentenyl pyrophosphate	0.957858
chromosome8:Gene297	Mevolonate-5-phosphate	0.957746
chromosome11:Gene2235	4,4-Dimethy-cholesta 8,14,24-trienol	0.957558
chromosome10:Gene1415	4-Methylzymosterol-carboxylate	0.957535
chromosome7:Gene538	Dimethylallyl pyrophosphate	0.957492
chromosome9:Gene361	4,4-Dimethy-cholesta 8,14,24-trienol	0.95747
chromosome10:Gene816	Dimethylallyl pyrophosphate	0.957366
chromosome11:Gene303	Farnesyl-pyrophosphate	0.957257
chromosome11:Gene2099	Mevolonate-5-phosphate	0.957168
chromosome6:Gene437	Mevolonate-5-phosphate	0.957162
chromosome7:Gene834	Episterol	0.957114
chromosome8:Gene1051	4-Methylzymosterol-carboxylate	0.95704
chromosome6:Gene288	Squalene-2,3-epoxide	0.956987
chromosome11:Gene1467	Ergosterol	0.956933
chromosome11:Gene378	Isopentenyl pyrophosphate	0.956902
chromosome5:Gene902	3-Keto-4-methyzymosterol	0.956875
chromosome9:Gene463	4-Methylzymosterol-carboxylate	0.956859
chromosome4:Gene55	Fecosterol	0.956761
chromosome11:Gene1965	Dimethylallyl pyrophosphate	0.956755
chromosome2:Gene514	Squalene-2,3-epoxide	0.956689
chromosome11:Gene978	Ergosta-5,7,24(28)-trienol	0.956656
chromosome10:Gene856	Ergosta-5,7,22,24-tetraenol	0.956533
chromosome6:Gene294	Dimethylallyl pyrophosphate	0.95651
chromosome8:Gene174	Farnesyl-pyrophosphate	0.956509
chromosome10:Gene459	14-Demethyl lanosterol	0.956427
chromosome9:Gene1500	Dimethylallyl pyrophosphate	0.956399
chromosome10:Gene314	Dimethylallyl pyrophosphate	0.956328
chromosome9:Gene673	Farnesyl-pyrophosphate	0.956297
chromosome10:Gene1160	Dimethylallyl pyrophosphate	0.956269
chromosome11:Gene1201	Isopentenyl pyrophosphate	0.956268
chromosome9:Gene1014	Mevolonate-5-phosphate	0.95621
chromosome10:Gene48	Fecosterol	0.956201
chromosome10:Gene1638	Mevolonate-5-phosphate	0.956182
chromosome10:Gene1498	14-Demethyl lanosterol	0.95615
chromosome9:Gene217	3-Keto-4-methyzymosterol	0.956137
chromosome4:Gene392	14-Demethyl lanosterol	0.956124
chromosome7:Gene484	Dimethylallyl pyrophosphate	0.95608
chromosome8:Gene278	Mevolonate-5-phosphate	0.956071
chromosome11:Gene2090	14-Demethyl lanosterol	0.956027
chromosome11:Gene2195	Isopentenyl pyrophosphate	0.955866
chromosome1:Gene513	3-Keto-4-methyzymosterol	0.955785
chromosome11:Gene1046	Farnesyl-pyrophosphate	0.955682
chromosome6:Gene516	Dimethylallyl pyrophosphate	0.955597
chromosome9:Gene172	Dimethylallyl pyrophosphate	0.955571
chromosome7:Gene447	14-Demethyl lanosterol	0.9555
chromosome9:Gene1307	Squalene-2,3-epoxide	0.955492
chromosome8:Gene278	Episterol	0.955484
chromosome4:Gene685	Squalene-2,3-epoxide	0.955477
chromosome9:Gene522	Fecosterol	0.955403
chromosome7:Gene159	Ergosterol	0.955284
chromosome8:Gene305	Ergosta-5,7,24(28)-trienol	0.955281
chromosome11:Gene1340	Isopentenyl pyrophosphate	0.955276
chromosome2:Gene281	Ergosterol	0.95521
chromosome7:Gene550	Dimethylallyl pyrophosphate	0.955183
chromosome10:Gene1017	Ergosta-5,7,22,24-tetraenol	0.955051
chromosome11:Gene1902	Farnesyl-pyrophosphate	0.955048
chromosome11:Gene1616	Squalene-2,3-epoxide	0.955031
chromosome3:Gene663	3-Keto-4-methyzymosterol	0.955011
chromosome10:Gene1254	Isopentenyl pyrophosphate	0.954997
chromosome10:Gene151	Fecosterol	0.954895
chromosome11:Gene1086	4-Methylzymosterol-carboxylate	0.954855
chromosome1:Gene442	Isopentenyl pyrophosphate	0.954778
chromosome11:Gene770	4-Methylzymosterol-carboxylate	0.954764
chromosome10:Gene747	4-Methylzymosterol	0.954692
chromosome7:Gene15	Isopentenyl pyrophosphate	0.954692
chromosome10:Gene816	Isopentenyl pyrophosphate	0.954676
chromosome9:Gene9	3-Keto-4-methyzymosterol	0.95467
chromosome11:Gene2126	4-Methylzymosterol-carboxylate	0.954564
chromosome11:Gene749	4-Methylzymosterol	0.95447
chromosome7:Gene834	Mevolonate-5-phosphate	0.954422
chromosome7:Gene239	3-Keto-4-methyzymosterol	0.95442
chromosome5:Gene247	4-Methylzymosterol-carboxylate	0.954399
chromosome7:Gene983	Dimethylallyl pyrophosphate	0.954388
chromosome6:Gene437	Episterol	0.954373
chromosome10:Gene84	14-Demethyl lanosterol	0.954349
chromosome11:Gene1067	4-Methylzymosterol	0.954314
chromosome4:Gene440	Mevolonate-5-phosphate	0.954296
chromosome10:Gene1798	Farnesyl-pyrophosphate	0.954199
chromosome11:Gene378	Dimethylallyl pyrophosphate	0.954199
chromosome5:Gene817	Isopentenyl pyrophosphate	0.954157
chromosome11:Gene1895	Ergosterol	0.953862
chromosome6:Gene294	Isopentenyl pyrophosphate	0.953795
chromosome9:Gene1138	3-Keto-4-methyzymosterol	0.953779
chromosome8:Gene297	Episterol	0.953767
chromosome10:Gene1528	14-Demethyl lanosterol	0.953721
chromosome11:Gene1201	Dimethylallyl pyrophosphate	0.953545
chromosome11:Gene949	Isopentenyl pyrophosphate	0.95342
chromosome7:Gene484	Isopentenyl pyrophosphate	0.953352
chromosome6:Gene862	Ergosterol	0.953351
chromosome4:Gene440	Dimethylallyl pyrophosphate	0.953311
chromosome8:Gene1211	Isopentenyl pyrophosphate	0.953299
chromosome3:Gene290	Fecosterol	0.953298
chromosome5:Gene833	4,4-Dimethy-cholesta 8,14,24-trienol	0.953237
chromosome8:Gene243	4-Methylzymosterol	0.953236
chromosome7:Gene983	Mevolonate-5-phosphate	0.953217
chromosome8:Gene896	Isopentenyl pyrophosphate	0.953141
chromosome3:Gene154	4-Methylzymosterol	0.953
chromosome10:Gene861	14-Demethyl lanosterol	0.952992
chromosome10:Gene445	Ergosterol	0.95291
chromosome6:Gene516	Isopentenyl pyrophosphate	0.952854
chromosome9:Gene172	Isopentenyl pyrophosphate	0.952828
chromosome11:Gene1827	Fecosterol	0.952721
chromosome11:Gene1467	Farnesyl-pyrophosphate	0.952714
chromosome3:Gene253	Lanosterol	0.952648
chromosome7:Gene684	Squalene-2,3-epoxide	0.952546
chromosome11:Gene1340	Dimethylallyl pyrophosphate	0.952524
chromosome5:Gene277	Ergosterol	0.952359
chromosome10:Gene1268	4-Methylzymosterol-carboxylate	0.9523
chromosome2:Gene437	Ergosta-5,7,24(28)-trienol	0.952279
chromosome6:Gene122	3-Keto-4-methyzymosterol	0.952271
chromosome10:Gene1254	Dimethylallyl pyrophosphate	0.952236
chromosome10:Gene861	Ergosta-5,7,22,24-tetraenol	0.952217
chromosome3:Gene750	4-Methylzymosterol	0.952215
chromosome7:Gene1128	4,4-Dimethy-cholesta 8,14,24-trienol	0.952138
chromosome11:Gene2273	Ergosta-5,7,24(28)-trienol	0.952106
chromosome1:Gene442	Dimethylallyl pyrophosphate	0.952011
chromosome9:Gene172	Mevolonate-5-phosphate	0.952004
chromosome6:Gene516	Mevolonate-5-phosphate	0.951977
chromosome5:Gene751	4-Methylzymosterol-carboxylate	0.951967
chromosome7:Gene15	Dimethylallyl pyrophosphate	0.951922
chromosome2:Gene263	Squalene-2,3-epoxide	0.95192
chromosome11:Gene1529	4,4-Dimethy-cholesta 8,14,24-trienol	0.951899
chromosome4:Gene494	4,4-Dimethy-cholesta 8,14,24-trienol	0.951726
chromosome11:Gene989	3-Keto-4-methyzymosterol	0.951676
chromosome9:Gene1222	Squalene-2,3-epoxide	0.951644
chromosome7:Gene983	Isopentenyl pyrophosphate	0.95161
chromosome11:Gene682	Isopentenyl pyrophosphate	0.951603
chromosome6:Gene353	Squalene-2,3-epoxide	0.95156
chromosome11:Gene2076	Fecosterol	0.951544
chromosome10:Gene1432	4,4-Dimethy-cholesta 8,14,24-trienol	0.951524
chromosome10:Gene1528	Ergosta-5,7,22,24-tetraenol	0.951476
chromosome7:Gene484	Mevolonate-5-phosphate	0.951472
chromosome6:Gene1200	3-Keto-4-methyzymosterol	0.951469
chromosome9:Gene587	3-Keto-4-methyzymosterol	0.95145
chromosome5:Gene817	Dimethylallyl pyrophosphate	0.951372
chromosome10:Gene1638	Dimethylallyl pyrophosphate	0.951365
chromosome9:Gene1014	Dimethylallyl pyrophosphate	0.951336
chromosome6:Gene818	3-Keto-4-methyzymosterol	0.951321
chromosome11:Gene1800	4-Methylzymosterol-carboxylate	0.951283
chromosome8:Gene650	Fecosterol	0.951211
chromosome11:Gene278	Fecosterol	0.951112
chromosome1:Gene456	Lanosterol	0.951091
chromosome9:Gene679	4,4-Dimethy-cholesta 8,14,24-trienol	0.951084
chromosome6:Gene294	Mevolonate-5-phosphate	0.951019
chromosome5:Gene280	Ergosterol	0.951002
chromosome7:Gene159	Farnesyl-pyrophosphate	0.950988
chromosome8:Gene597	Ergosterol	0.950951
chromosome2:Gene281	Farnesyl-pyrophosphate	0.950911
chromosome10:Gene1162	4-Methylzymosterol-carboxylate	0.9509
chromosome10:Gene84	Ergosta-5,7,22,24-tetraenol	0.95083
chromosome10:Gene772	Ergosta-5,7,24(28)-trienol	0.950811
chromosome7:Gene93	Isopentenyl pyrophosphate	0.950808
chromosome4:Gene169	Ergosta-5,7,24(28)-trienol	0.950768
chromosome11:Gene683	Episterol	0.950714
chromosome8:Gene304	4-Methylzymosterol-carboxylate	0.950657
chromosome11:Gene949	Dimethylallyl pyrophosphate	0.950614
chromosome2:Gene251	Fecosterol	0.950542
chromosome11:Gene2209	4,4-Dimethy-cholesta 8,14,24-trienol	0.950506
chromosome4:Gene440	Isopentenyl pyrophosphate	0.950501
chromosome5:Gene919	Lanosterol	0.950501
chromosome8:Gene1211	Dimethylallyl pyrophosphate	0.950489
chromosome8:Gene896	Dimethylallyl pyrophosphate	0.950326
chromosome11:Gene2099	Dimethylallyl pyrophosphate	0.950317
chromosome11:Gene1758	Ergosterol	0.950263
chromosome8:Gene290	Ergosta-5,7,24(28)-trienol	0.950261
chromosome11:Gene54	Isopentenyl pyrophosphate	0.950116
chromosome10:Gene816	Mevolonate-5-phosphate	0.950103
chromosome10:Gene1017	14-Demethyl lanosterol	0.950096
chromosome7:Gene1256	Fecosterol	0.950085
chromosome8:Gene99	4-Methylzymosterol	0.950053
chromosome8:Gene747	4-Methylzymosterol-carboxylate	0.950039
chromosome9:Gene1287	Mevolonate-5-phosphate	0.949888
chromosome5:Gene784	Episterol	0.949813
chromosome10:Gene1272	Ergosterol	0.949773
chromosome7:Gene447	Ergosta-5,7,22,24-tetraenol	0.949622
chromosome1:Gene123	Episterol	0.949584
chromosome6:Gene475	Ergosterol	0.949546
chromosome10:Gene1668	4-Methylzymosterol	0.949541
chromosome5:Gene253	Squalene-2,3-epoxide	0.949508
chromosome11:Gene1895	Farnesyl-pyrophosphate	0.949501
chromosome8:Gene1097	3-Keto-4-methyzymosterol	0.949396
chromosome6:Gene1087	Isopentenyl pyrophosphate	0.949383
chromosome10:Gene1167	3-Keto-4-methyzymosterol	0.949236
chromosome7:Gene1184	Squalene-2,3-epoxide	0.949226
chromosome6:Gene325	Fecosterol	0.949133
chromosome11:Gene2090	Ergosta-5,7,22,24-tetraenol	0.949059
chromosome3:Gene320	4,4-Dimethy-cholesta 8,14,24-trienol	0.949047
chromosome6:Gene862	Farnesyl-pyrophosphate	0.948968
chromosome4:Gene392	Ergosta-5,7,22,24-tetraenol	0.948954
chromosome10:Gene1498	Ergosta-5,7,22,24-tetraenol	0.948926
chromosome9:Gene191	Mevolonate-5-phosphate	0.948897
chromosome11:Gene2195	Mevolonate-5-phosphate	0.948841
chromosome8:Gene970	Ergosterol	0.948798
chromosome11:Gene421	Episterol	0.948795
chromosome11:Gene682	Dimethylallyl pyrophosphate	0.948745
chromosome5:Gene937	Ergosta-5,7,22,24-tetraenol	-0.94871
chromosome8:Gene1127	Fecosterol	-0.948822
chromosome7:Gene1260	Fecosterol	-0.948833
chromosome10:Gene856	Lanosterol	-0.948937
chromosome6:Gene1056	Ergosta-5,7,22,24-tetraenol	-0.948941
chromosome6:Gene294	4-Methylzymosterol-carboxylate	-0.949005
chromosome2:Gene401	Episterol	-0.949086
chromosome7:Gene917	Ergosta-5,7,22,24-tetraenol	-0.949119
chromosome10:Gene1162	Mevolonate-5-phosphate	-0.949126
chromosome5:Gene461	Squalene-2,3-epoxide	-0.949252
chromosome10:Gene913	4-Methylzymosterol-carboxylate	-0.949299
chromosome9:Gene463	Dimethylallyl pyrophosphate	-0.949382
chromosome11:Gene1976	Fecosterol	-0.949541
chromosome8:Gene1051	Dimethylallyl pyrophosphate	-0.949577
chromosome5:Gene619	4,4-Dimethy-cholesta 8,14,24-trienol	-0.94982
chromosome10:Gene816	4-Methylzymosterol-carboxylate	-0.94993
chromosome10:Gene425	Squalene-2,3-epoxide	-0.950098
chromosome10:Gene1415	Dimethylallyl pyrophosphate	-0.950112
chromosome11:Gene1086	Isopentenyl pyrophosphate	-0.950118
chromosome5:Gene909	Ergosta-5,7,22,24-tetraenol	-0.950118
chromosome7:Gene129	3-Keto-4-methyzymosterol	-0.950381
chromosome11:Gene1028	Farnesyl-pyrophosphate	-0.950465
chromosome9:Gene1205	Ergosta-5,7,24(28)-trienol	-0.950512
chromosome9:Gene465	Dimethylallyl pyrophosphate	-0.950556
chromosome11:Gene109	Fecosterol	-0.9506
chromosome11:Gene1853	Squalene-2,3-epoxide	-0.95062
chromosome8:Gene1334	Farnesyl-pyrophosphate	-0.950709
chromosome4:Gene30	14-Demethyl lanosterol	-0.950745
chromosome11:Gene1232	Dimethylallyl pyrophosphate	-0.950978
chromosome3:Gene479	Ergosta-5,7,22,24-tetraenol	-0.951024
chromosome11:Gene622	Dimethylallyl pyrophosphate	-0.951048
chromosome11:Gene2195	4-Methylzymosterol-carboxylate	-0.951179
chromosome6:Gene1154	Fecosterol	-0.951209
chromosome10:Gene1183	Lanosterol	-0.95129
chromosome7:Gene1141	4,4-Dimethy-cholesta 8,14,24-trienol	-0.951314
chromosome7:Gene957	Ergosta-5,7,24(28)-trienol	-0.951535
chromosome11:Gene715	3-Keto-4-methyzymosterol	-0.951538
chromosome6:Gene992	Fecosterol	-0.951542
chromosome7:Gene134	Fecosterol	-0.951597
chromosome8:Gene1303	Ergosta-5,7,22,24-tetraenol	-0.95164
chromosome11:Gene2229	3-Keto-4-methyzymosterol	-0.951757
chromosome9:Gene604	4-Methylzymosterol	-0.951764
chromosome7:Gene1153	4,4-Dimethy-cholesta 8,14,24-trienol	-0.951776
chromosome5:Gene745	Mevolonate-5-phosphate	-0.951842
chromosome3:Gene193	4,4-Dimethy-cholesta 8,14,24-trienol	-0.951861
chromosome8:Gene882	Isopentenyl pyrophosphate	-0.951873
chromosome11:Gene586	Lanosterol	-0.951954
chromosome7:Gene840	Episterol	-0.95199
chromosome6:Gene1092	4-Methylzymosterol-carboxylate	-0.952045
chromosome8:Gene551	4,4-Dimethy-cholesta 8,14,24-trienol	-0.952051
chromosome11:Gene2218	Lanosterol	-0.952082
chromosome2:Gene194	4-Methylzymosterol-carboxylate	-0.952099
chromosome2:Gene133	4,4-Dimethy-cholesta 8,14,24-trienol	-0.952127
chromosome3:Gene175	Lanosterol	-0.952155
chromosome9:Gene463	Isopentenyl pyrophosphate	-0.952223
chromosome6:Gene1079	Isopentenyl pyrophosphate	-0.952335
chromosome8:Gene1382	4,4-Dimethy-cholesta 8,14,24-trienol	-0.952407
chromosome8:Gene1051	Isopentenyl pyrophosphate	-0.952413
chromosome6:Gene1079	Mevolonate-5-phosphate	-0.952498
chromosome11:Gene1540	Squalene-2,3-epoxide	-0.952552
chromosome7:Gene632	Dimethylallyl pyrophosphate	-0.952654
chromosome6:Gene887	Squalene-2,3-epoxide	-0.952668
chromosome8:Gene777	4,4-Dimethy-cholesta 8,14,24-trienol	-0.952681
chromosome6:Gene481	4-Methylzymosterol-carboxylate	-0.952704
chromosome11:Gene1950	4,4-Dimethy-cholesta 8,14,24-trienol	-0.952772
chromosome8:Gene1122	4-Methylzymosterol	-0.952831
chromosome10:Gene1415	Isopentenyl pyrophosphate	-0.952933
chromosome10:Gene248	4,4-Dimethy-cholesta 8,14,24-trienol	-0.952948
chromosome8:Gene882	Mevolonate-5-phosphate	-0.952957
chromosome6:Gene1127	Lanosterol	-0.953068
chromosome10:Gene1756	Lanosterol	-0.953131
chromosome7:Gene639	4-Methylzymosterol	-0.953291
chromosome7:Gene964	Farnesyl-pyrophosphate	-0.953354
chromosome9:Gene465	Isopentenyl pyrophosphate	-0.953364
chromosome8:Gene1303	14-Demethyl lanosterol	-0.953561
chromosome8:Gene15	4-Methylzymosterol	-0.953579
chromosome7:Gene355	4-Methylzymosterol-carboxylate	-0.953663
chromosome7:Gene27	Fecosterol	-0.953672
chromosome7:Gene105	4,4-Dimethy-cholesta 8,14,24-trienol	-0.953712
chromosome11:Gene1232	Isopentenyl pyrophosphate	-0.953775
chromosome11:Gene1112	4,4-Dimethy-cholesta 8,14,24-trienol	-0.953815
chromosome11:Gene622	Isopentenyl pyrophosphate	-0.953843
chromosome9:Gene980	4,4-Dimethy-cholesta 8,14,24-trienol	-0.954006
chromosome10:Gene1215	Squalene-2,3-epoxide	-0.954099
chromosome6:Gene1087	4-Methylzymosterol-carboxylate	-0.954155
chromosome3:Gene479	14-Demethyl lanosterol	-0.954161
chromosome8:Gene315	Mevolonate-5-phosphate	-0.954171
chromosome9:Gene363	4-Methylzymosterol	-0.954209
chromosome9:Gene259	Dimethylallyl pyrophosphate	-0.954223
chromosome4:Gene30	Ergosta-5,7,22,24-tetraenol	-0.954431
chromosome6:Gene320	4,4-Dimethy-cholesta 8,14,24-trienol	-0.954442
chromosome5:Gene222	Squalene-2,3-epoxide	-0.954477
chromosome7:Gene56	4,4-Dimethy-cholesta 8,14,24-trienol	-0.954559
chromosome8:Gene1121	Episterol	-0.954622
chromosome11:Gene750	Lanosterol	-0.954629
chromosome8:Gene882	Dimethylallyl pyrophosphate	-0.954644
chromosome1:Gene253	Ergosta-5,7,24(28)-trienol	-0.954661
chromosome9:Gene901	Lanosterol	-0.954735
chromosome11:Gene1028	Ergosterol	-0.954784
chromosome5:Gene423	4,4-Dimethy-cholesta 8,14,24-trienol	-0.954798
chromosome11:Gene54	4-Methylzymosterol-carboxylate	-0.954853
chromosome3:Gene386	Lanosterol	-0.954877
chromosome8:Gene686	Mevolonate-5-phosphate	-0.954969
chromosome8:Gene1334	Ergosterol	-0.955017
chromosome5:Gene909	14-Demethyl lanosterol	-0.955031
chromosome6:Gene1079	Dimethylallyl pyrophosphate	-0.955093
chromosome1:Gene300	Lanosterol	-0.955212
chromosome11:Gene1687	3-Keto-4-methyzymosterol	-0.955259
chromosome3:Gene621	4-Methylzymosterol	-0.955269
chromosome7:Gene632	Isopentenyl pyrophosphate	-0.955403
chromosome10:Gene1222	4,4-Dimethy-cholesta 8,14,24-trienol	-0.955444
chromosome6:Gene770	Fecosterol	-0.955467
chromosome7:Gene93	4-Methylzymosterol-carboxylate	-0.955512
chromosome10:Gene1162	Isopentenyl pyrophosphate	-0.9556
chromosome5:Gene514	4,4-Dimethy-cholesta 8,14,24-trienol	-0.955849
chromosome7:Gene917	14-Demethyl lanosterol	-0.955971
chromosome6:Gene1056	14-Demethyl lanosterol	-0.956136
chromosome1:Gene534	Fecosterol	-0.956237
chromosome11:Gene682	4-Methylzymosterol-carboxylate	-0.95627
chromosome4:Gene81	Dimethylallyl pyrophosphate	-0.956328
chromosome5:Gene937	14-Demethyl lanosterol	-0.956351
chromosome7:Gene485	Fecosterol	-0.956358
chromosome11:Gene1324	4,4-Dimethy-cholesta 8,14,24-trienol	-0.956429
chromosome8:Gene686	Episterol	-0.95658
chromosome10:Gene1742	Fecosterol	-0.956837
chromosome8:Gene1121	Mevolonate-5-phosphate	-0.95692
chromosome9:Gene259	Isopentenyl pyrophosphate	-0.956926
chromosome7:Gene1315	Fecosterol	-0.957017
chromosome5:Gene835	Lanosterol	-0.957267
chromosome10:Gene493	Fecosterol	-0.957275
chromosome8:Gene1198	4-Methylzymosterol	-0.957287
chromosome4:Gene272	Lanosterol	-0.95734
chromosome8:Gene315	Episterol	-0.957357
chromosome7:Gene964	Ergosterol	-0.957545
chromosome7:Gene84	14-Demethyl lanosterol	-0.957629
chromosome10:Gene754	Squalene-2,3-epoxide	-0.957678
chromosome8:Gene896	4-Methylzymosterol-carboxylate	-0.957732
chromosome8:Gene1211	4-Methylzymosterol-carboxylate	-0.957883
chromosome5:Gene919	Ergosta-5,7,22,24-tetraenol	-0.957977
chromosome11:Gene949	4-Methylzymosterol-carboxylate	-0.957998
chromosome9:Gene1345	Squalene-2,3-epoxide	-0.957999
chromosome3:Gene261	Lanosterol	-0.958037
chromosome11:Gene107	Squalene-2,3-epoxide	-0.958056
chromosome11:Gene1869	4,4-Dimethy-cholesta 8,14,24-trienol	-0.95809
chromosome11:Gene1068	Lanosterol	-0.958137
chromosome10:Gene1918	Squalene-2,3-epoxide	-0.958202
chromosome10:Gene1162	Dimethylallyl pyrophosphate	-0.958262
chromosome10:Gene1129	Lanosterol	-0.95829
chromosome10:Gene1720	Farnesyl-pyrophosphate	-0.95832
chromosome10:Gene1105	Squalene-2,3-epoxide	-0.958417
chromosome11:Gene1483	14-Demethyl lanosterol	-0.958422
chromosome3:Gene273	Squalene-2,3-epoxide	-0.958458
chromosome1:Gene456	Ergosta-5,7,22,24-tetraenol	-0.958522
chromosome4:Gene146	4,4-Dimethy-cholesta 8,14,24-trienol	-0.958525
chromosome9:Gene597	Squalene-2,3-epoxide	-0.958698
chromosome5:Gene817	4-Methylzymosterol-carboxylate	-0.958698
chromosome7:Gene1306	Fecosterol	-0.958809
chromosome10:Gene1051	Dimethylallyl pyrophosphate	-0.958825
chromosome2:Gene343	4,4-Dimethy-cholesta 8,14,24-trienol	-0.958878
chromosome7:Gene1044	Farnesyl-pyrophosphate	-0.958888
chromosome10:Gene1045	4,4-Dimethy-cholesta 8,14,24-trienol	-0.958919
chromosome5:Gene247	Isopentenyl pyrophosphate	-0.958928
chromosome4:Gene81	Isopentenyl pyrophosphate	-0.958969
chromosome11:Gene2126	Isopentenyl pyrophosphate	-0.959085
chromosome6:Gene1202	Fecosterol	-0.959183
chromosome11:Gene373	4,4-Dimethy-cholesta 8,14,24-trienol	-0.959184
chromosome7:Gene15	4-Methylzymosterol-carboxylate	-0.959207
chromosome11:Gene770	Isopentenyl pyrophosphate	-0.959275
chromosome1:Gene442	4-Methylzymosterol-carboxylate	-0.959288
chromosome8:Gene1255	4-Methylzymosterol-carboxylate	-0.95932
chromosome1:Gene424	4,4-Dimethy-cholesta 8,14,24-trienol	-0.959343
chromosome9:Gene1479	Farnesyl-pyrophosphate	-0.959387
chromosome7:Gene840	Mevolonate-5-phosphate	-0.959414
chromosome10:Gene1254	4-Methylzymosterol-carboxylate	-0.959496
chromosome5:Gene745	Episterol	-0.95955
chromosome10:Gene164	4,4-Dimethy-cholesta 8,14,24-trienol	-0.959565
chromosome4:Gene681	4-Methylzymosterol-carboxylate	-0.959586
chromosome6:Gene1039	Fecosterol	-0.959719
chromosome11:Gene1340	4-Methylzymosterol-carboxylate	-0.959761
chromosome10:Gene1125	Dimethylallyl pyrophosphate	-0.959766
chromosome7:Gene727	Lanosterol	-0.959873
chromosome7:Gene813	Fecosterol	-0.959924
chromosome3:Gene253	Ergosta-5,7,22,24-tetraenol	-0.959957
chromosome4:Gene417	4,4-Dimethy-cholesta 8,14,24-trienol	-0.959964
chromosome11:Gene1728	Squalene-2,3-epoxide	-0.960092
chromosome6:Gene367	4,4-Dimethy-cholesta 8,14,24-trienol	-0.960135
chromosome11:Gene1793	Farnesyl-pyrophosphate	-0.960136
chromosome9:Gene981	14-Demethyl lanosterol	-0.960141
chromosome4:Gene646	3-Keto-4-methyzymosterol	-0.960147
chromosome1:Gene185	Dimethylallyl pyrophosphate	-0.960163
chromosome1:Gene501	Fecosterol	-0.960173
chromosome4:Gene737	4,4-Dimethy-cholesta 8,14,24-trienol	-0.960385
chromosome10:Gene193	14-Demethyl lanosterol	-0.960418
chromosome5:Gene172	Lanosterol	-0.960576
chromosome3:Gene200	4,4-Dimethy-cholesta 8,14,24-trienol	-0.960615
chromosome11:Gene1201	4-Methylzymosterol-carboxylate	-0.960703
chromosome3:Gene321	Mevolonate-5-phosphate	-0.960777
chromosome3:Gene439	4,4-Dimethy-cholesta 8,14,24-trienol	-0.960838
chromosome6:Gene211	Squalene-2,3-epoxide	-0.960861
chromosome9:Gene175	Squalene-2,3-epoxide	-0.961012
chromosome11:Gene105	Lanosterol	-0.961015
chromosome7:Gene563	Lanosterol	-0.961022
chromosome11:Gene1870	Squalene-2,3-epoxide	-0.961172
chromosome10:Gene542	Dimethylallyl pyrophosphate	-0.961176
chromosome11:Gene378	4-Methylzymosterol-carboxylate	-0.961305
chromosome10:Gene1051	Isopentenyl pyrophosphate	-0.96139
chromosome5:Gene947	Lanosterol	-0.961442
chromosome1:Gene154	4-Methylzymosterol-carboxylate	-0.961444
chromosome5:Gene247	Dimethylallyl pyrophosphate	-0.96149
chromosome9:Gene1513	Mevolonate-5-phosphate	-0.961552
chromosome9:Gene56	4,4-Dimethy-cholesta 8,14,24-trienol	-0.961582
chromosome11:Gene2126	Dimethylallyl pyrophosphate	-0.961641
chromosome11:Gene770	Dimethylallyl pyrophosphate	-0.961826
chromosome4:Gene271	Lanosterol	-0.961854
chromosome3:Gene315	4,4-Dimethy-cholesta 8,14,24-trienol	-0.961855
chromosome2:Gene401	Mevolonate-5-phosphate	-0.962009
chromosome7:Gene318	Lanosterol	-0.962174
chromosome5:Gene624	Lanosterol	-0.962208
chromosome7:Gene550	4-Methylzymosterol-carboxylate	-0.962211
chromosome11:Gene1157	Dimethylallyl pyrophosphate	-0.962253
chromosome2:Gene526	4,4-Dimethy-cholesta 8,14,24-trienol	-0.96228
chromosome10:Gene1720	Ergosterol	-0.962281
chromosome10:Gene1125	Isopentenyl pyrophosphate	-0.962301
chromosome11:Gene330	Mevolonate-5-phosphate	-0.962325
chromosome1:Gene207	14-Demethyl lanosterol	-0.962509
chromosome11:Gene921	4-Methylzymosterol	-0.962634
chromosome6:Gene666	4,4-Dimethy-cholesta 8,14,24-trienol	-0.962653
chromosome8:Gene1425	4-Methylzymosterol	-0.962661
chromosome11:Gene700	4-Methylzymosterol-carboxylate	-0.962675
chromosome1:Gene185	Isopentenyl pyrophosphate	-0.962685
chromosome7:Gene1044	Ergosterol	-0.962821
chromosome9:Gene5	Farnesyl-pyrophosphate	-0.962902
chromosome6:Gene1057	4-Methylzymosterol	-0.963049
chromosome11:Gene2087	Dimethylallyl pyrophosphate	-0.963195
chromosome10:Gene1160	4-Methylzymosterol-carboxylate	-0.963209
chromosome10:Gene314	4-Methylzymosterol-carboxylate	-0.963264
chromosome9:Gene1479	Ergosterol	-0.963296
chromosome9:Gene604	Ergosta-5,7,24(28)-trienol	-0.963323
chromosome9:Gene1500	4-Methylzymosterol-carboxylate	-0.963329
chromosome5:Gene545	Lanosterol	-0.963507
chromosome5:Gene938	4,4-Dimethy-cholesta 8,14,24-trienol	-0.963542
chromosome5:Gene866	Farnesyl-pyrophosphate	-0.963596
chromosome11:Gene1965	4-Methylzymosterol-carboxylate	-0.963656
chromosome10:Gene542	Isopentenyl pyrophosphate	-0.963666
chromosome8:Gene1168	Lanosterol	-0.963748
chromosome11:Gene1851	4-Methylzymosterol-carboxylate	-0.963832
chromosome3:Gene476	14-Demethyl lanosterol	-0.963849
chromosome10:Gene1308	4,4-Dimethy-cholesta 8,14,24-trienol	-0.96388
chromosome8:Gene1349	Lanosterol	-0.96399
chromosome11:Gene1793	Ergosterol	-0.964009
chromosome11:Gene160	Mevolonate-5-phosphate	-0.964074
chromosome10:Gene1839	4,4-Dimethy-cholesta 8,14,24-trienol	-0.964174
chromosome10:Gene1431	4-Methylzymosterol	-0.964181
chromosome3:Gene214	Squalene-2,3-epoxide	-0.964182
chromosome5:Gene107	4-Methylzymosterol-carboxylate	-0.964209
chromosome8:Gene1122	Ergosta-5,7,24(28)-trienol	-0.964256
chromosome9:Gene1424	Dimethylallyl pyrophosphate	-0.96433
chromosome7:Gene538	4-Methylzymosterol-carboxylate	-0.964332
chromosome11:Gene831	Squalene-2,3-epoxide	-0.964415
chromosome11:Gene2125	Farnesyl-pyrophosphate	-0.964497
chromosome10:Gene1502	Dimethylallyl pyrophosphate	-0.964507
chromosome10:Gene425	Fecosterol	-0.964517
chromosome7:Gene277	Lanosterol	-0.964601
chromosome7:Gene639	Ergosta-5,7,24(28)-trienol	-0.964657
chromosome11:Gene1157	Isopentenyl pyrophosphate	-0.964708
chromosome10:Gene1140	Isopentenyl pyrophosphate	-0.964734
chromosome5:Gene333	Farnesyl-pyrophosphate	-0.964742
chromosome9:Gene1395	Mevolonate-5-phosphate	-0.964753
chromosome8:Gene15	Ergosta-5,7,24(28)-trienol	-0.964908
chromosome11:Gene1853	Fecosterol	-0.964959
chromosome9:Gene10	4,4-Dimethy-cholesta 8,14,24-trienol	-0.964961
chromosome10:Gene1364	Mevolonate-5-phosphate	-0.96499
chromosome6:Gene376	Ergosta-5,7,22,24-tetraenol	-0.965035
chromosome4:Gene506	Squalene-2,3-epoxide	-0.965052
chromosome8:Gene49	Ergosta-5,7,22,24-tetraenol	-0.965118
chromosome5:Gene171	4-Methylzymosterol-carboxylate	-0.965124
chromosome8:Gene624	Dimethylallyl pyrophosphate	-0.965191
chromosome3:Gene472	Farnesyl-pyrophosphate	-0.965274
chromosome5:Gene739	Lanosterol	-0.965344
chromosome6:Gene41	Mevolonate-5-phosphate	-0.965391
chromosome10:Gene863	Lanosterol	-0.9654
chromosome10:Gene1103	4,4-Dimethy-cholesta 8,14,24-trienol	-0.965438
chromosome9:Gene363	Ergosta-5,7,24(28)-trienol	-0.965457
chromosome1:Gene345	Ergosta-5,7,22,24-tetraenol	-0.965491
chromosome3:Gene391	Squalene-2,3-epoxide	-0.965492
chromosome10:Gene949	Lanosterol	-0.96555
chromosome11:Gene1434	Mevolonate-5-phosphate	-0.965559
chromosome9:Gene133	Lanosterol	-0.965593
chromosome11:Gene2087	Isopentenyl pyrophosphate	-0.96562
chromosome1:Gene449	Isopentenyl pyrophosphate	-0.965755
chromosome7:Gene1000	Ergosta-5,7,22,24-tetraenol	-0.965805
chromosome9:Gene912	4-Methylzymosterol-carboxylate	-0.965856
chromosome11:Gene125	Lanosterol	-0.965857
chromosome10:Gene916	4-Methylzymosterol-carboxylate	-0.965947
chromosome11:Gene2069	4-Methylzymosterol	-0.966172
chromosome3:Gene621	Ergosta-5,7,24(28)-trienol	-0.96638
chromosome7:Gene587	Mevolonate-5-phosphate	-0.966511
chromosome5:Gene644	Isopentenyl pyrophosphate	-0.966547
chromosome11:Gene1540	Fecosterol	-0.966589
chromosome6:Gene802	14-Demethyl lanosterol	-0.96663
chromosome9:Gene5	Ergosterol	-0.966637
chromosome5:Gene953	4,4-Dimethy-cholesta 8,14,24-trienol	-0.966661
chromosome11:Gene886	Squalene-2,3-epoxide	-0.966663
chromosome6:Gene887	Fecosterol	-0.966686
chromosome9:Gene1424	Isopentenyl pyrophosphate	-0.966717
chromosome3:Gene578	Isopentenyl pyrophosphate	-0.966818
chromosome7:Gene454	Lanosterol	-0.966867
chromosome11:Gene299	Squalene-2,3-epoxide	-0.966868
chromosome10:Gene1502	Isopentenyl pyrophosphate	-0.966889
chromosome10:Gene388	14-Demethyl lanosterol	-0.966919
chromosome2:Gene398	Squalene-2,3-epoxide	-0.966992
chromosome11:Gene1159	Squalene-2,3-epoxide	-0.967014
chromosome10:Gene1140	Dimethylallyl pyrophosphate	-0.967107
chromosome8:Gene1236	4-Methylzymosterol-carboxylate	-0.9672
chromosome8:Gene1076	4,4-Dimethy-cholesta 8,14,24-trienol	-0.967201
chromosome3:Gene306	Lanosterol	-0.96723
chromosome5:Gene866	Ergosterol	-0.967295
chromosome11:Gene911	Lanosterol	-0.967336
chromosome8:Gene302	4-Methylzymosterol-carboxylate	-0.967355
chromosome5:Gene524	4,4-Dimethy-cholesta 8,14,24-trienol	-0.967398
chromosome8:Gene541	3-Keto-4-methyzymosterol	-0.967423
chromosome7:Gene641	Ergosta-5,7,22,24-tetraenol	-0.967454
chromosome7:Gene725	Lanosterol	-0.967494
chromosome4:Gene709	Dimethylallyl pyrophosphate	-0.967502
chromosome8:Gene283	4-Methylzymosterol	-0.967541
chromosome8:Gene624	Isopentenyl pyrophosphate	-0.967549
chromosome10:Gene192	Squalene-2,3-epoxide	-0.967604
chromosome9:Gene1227	4-Methylzymosterol-carboxylate	-0.967687
chromosome11:Gene86	Ergosta-5,7,22,24-tetraenol	-0.967774
chromosome11:Gene980	4-Methylzymosterol-carboxylate	-0.967847
chromosome2:Gene102	14-Demethyl lanosterol	-0.967889
chromosome10:Gene1215	Fecosterol	-0.96789
chromosome6:Gene625	14-Demethyl lanosterol	-0.967912
chromosome2:Gene485	Lanosterol	-0.967988
chromosome9:Gene595	Lanosterol	-0.968079
chromosome1:Gene449	Dimethylallyl pyrophosphate	-0.968094
chromosome8:Gene1198	Ergosta-5,7,24(28)-trienol	-0.968132
chromosome11:Gene2125	Ergosterol	-0.968151
chromosome5:Gene222	Fecosterol	-0.968207
chromosome11:Gene1426	Lanosterol	-0.968213
chromosome5:Gene333	Ergosterol	-0.968383
chromosome6:Gene1167	14-Demethyl lanosterol	-0.968451
chromosome5:Gene717	Lanosterol	-0.968658
chromosome7:Gene739	Ergosta-5,7,22,24-tetraenol	-0.968685
chromosome11:Gene65	Isopentenyl pyrophosphate	-0.968825
chromosome7:Gene960	14-Demethyl lanosterol	-0.968845
chromosome5:Gene644	Dimethylallyl pyrophosphate	-0.968859
chromosome3:Gene472	Ergosterol	-0.968887
chromosome8:Gene503	4-Methylzymosterol-carboxylate	-0.968926
chromosome11:Gene1685	Farnesyl-pyrophosphate	-0.969
chromosome9:Gene1230	14-Demethyl lanosterol	-0.969038
chromosome8:Gene572	4,4-Dimethy-cholesta 8,14,24-trienol	-0.96905
chromosome3:Gene578	Dimethylallyl pyrophosphate	-0.96912
chromosome7:Gene1278	Mevolonate-5-phosphate	-0.969222
chromosome6:Gene950	3-Keto-4-methyzymosterol	-0.969244
chromosome3:Gene385	14-Demethyl lanosterol	-0.969307
chromosome8:Gene1497	Ergosta-5,7,22,24-tetraenol	-0.969501
chromosome6:Gene1075	Ergosta-5,7,22,24-tetraenol	-0.969509
chromosome2:Gene152	14-Demethyl lanosterol	-0.969536
chromosome11:Gene1149	14-Demethyl lanosterol	-0.969778
chromosome4:Gene709	Isopentenyl pyrophosphate	-0.96978
chromosome5:Gene487	Squalene-2,3-epoxide	-0.969789
chromosome6:Gene689	Ergosta-5,7,22,24-tetraenol	-0.969855
chromosome11:Gene1685	Mevolonate-5-phosphate	-0.969982
chromosome5:Gene700	4-Methylzymosterol-carboxylate	-0.969986
chromosome2:Gene58	4-Methylzymosterol-carboxylate	-0.970021
chromosome8:Gene318	Ergosta-5,7,22,24-tetraenol	-0.970112
chromosome8:Gene1440	14-Demethyl lanosterol	-0.970114
chromosome1:Gene134	Ergosta-5,7,22,24-tetraenol	-0.970133
chromosome11:Gene1156	Lanosterol	-0.970197
chromosome8:Gene1396	Squalene-2,3-epoxide	-0.970248
chromosome9:Gene361	Mevolonate-5-phosphate	-0.970282
chromosome7:Gene590	4-Methylzymosterol-carboxylate	-0.970306
chromosome10:Gene1564	Squalene-2,3-epoxide	-0.970375
chromosome4:Gene599	Ergosta-5,7,22,24-tetraenol	-0.970528
chromosome11:Gene2099	4,4-Dimethy-cholesta 8,14,24-trienol	-0.970535
chromosome10:Gene273	4-Methylzymosterol	-0.970574
chromosome11:Gene2209	Dimethylallyl pyrophosphate	-0.970681
chromosome10:Gene97	Lanosterol	-0.970682
chromosome6:Gene930	14-Demethyl lanosterol	-0.970796
chromosome5:Gene815	4-Methylzymosterol-carboxylate	-0.970866
chromosome10:Gene754	Fecosterol	-0.970882
chromosome11:Gene65	Dimethylallyl pyrophosphate	-0.971057
chromosome10:Gene1639	4-Methylzymosterol-carboxylate	-0.971104
chromosome9:Gene679	Dimethylallyl pyrophosphate	-0.971128
chromosome9:Gene1345	Fecosterol	-0.971148
chromosome11:Gene107	Fecosterol	-0.971196
chromosome5:Gene878	4-Methylzymosterol-carboxylate	-0.971202
chromosome7:Gene1083	4,4-Dimethy-cholesta 8,14,24-trienol	-0.971309
chromosome10:Gene1918	Fecosterol	-0.971317
chromosome9:Gene1014	4,4-Dimethy-cholesta 8,14,24-trienol	-0.971322
chromosome10:Gene1638	4,4-Dimethy-cholesta 8,14,24-trienol	-0.971345
chromosome10:Gene1432	Dimethylallyl pyrophosphate	-0.971467
chromosome10:Gene1105	Fecosterol	-0.971496
chromosome3:Gene273	Fecosterol	-0.97153
chromosome5:Gene155	Squalene-2,3-epoxide	-0.971554
chromosome4:Gene494	Dimethylallyl pyrophosphate	-0.971623
chromosome9:Gene597	Fecosterol	-0.971729
chromosome11:Gene1529	Dimethylallyl pyrophosphate	-0.971757
chromosome5:Gene892	Squalene-2,3-epoxide	-0.971852
chromosome8:Gene235	3-Keto-4-methyzymosterol	-0.971862
chromosome6:Gene329	4-Methylzymosterol-carboxylate	-0.971865
chromosome5:Gene970	4-Methylzymosterol	-0.972135
chromosome4:Gene743	Lanosterol	-0.972136
chromosome8:Gene79	Lanosterol	-0.972205
chromosome5:Gene274	Ergosta-5,7,22,24-tetraenol	-0.972207
chromosome8:Gene146	Squalene-2,3-epoxide	-0.972359
chromosome8:Gene1378	Squalene-2,3-epoxide	-0.972388
chromosome11:Gene1685	Ergosterol	-0.972411
chromosome10:Gene712	3-Keto-4-methyzymosterol	-0.972615
chromosome7:Gene1132	4-Methylzymosterol-carboxylate	-0.972631
chromosome7:Gene1335	4,4-Dimethy-cholesta 8,14,24-trienol	-0.972728
chromosome11:Gene69	Ergosta-5,7,22,24-tetraenol	-0.972732
chromosome11:Gene921	Ergosta-5,7,24(28)-trienol	-0.972737
chromosome8:Gene1425	Ergosta-5,7,24(28)-trienol	-0.972761
chromosome5:Gene833	Dimethylallyl pyrophosphate	-0.972785
chromosome4:Gene440	4,4-Dimethy-cholesta 8,14,24-trienol	-0.972841
chromosome11:Gene2209	Isopentenyl pyrophosphate	-0.972845
chromosome11:Gene1728	Fecosterol	-0.972884
chromosome8:Gene398	Ergosta-5,7,22,24-tetraenol	-0.972897
chromosome6:Gene456	Lanosterol	-0.97295
chromosome10:Gene1641	Ergosta-5,7,22,24-tetraenol	-0.972985
chromosome10:Gene412	Lanosterol	-0.973014
chromosome11:Gene1361	Squalene-2,3-epoxide	-0.973088
chromosome6:Gene1057	Ergosta-5,7,24(28)-trienol	-0.973092
chromosome11:Gene1526	4,4-Dimethy-cholesta 8,14,24-trienol	-0.973184
chromosome11:Gene1434	Farnesyl-pyrophosphate	-0.973192
chromosome9:Gene679	Isopentenyl pyrophosphate	-0.973275
chromosome6:Gene41	Farnesyl-pyrophosphate	-0.97334
chromosome11:Gene1854	Squalene-2,3-epoxide	-0.97335
chromosome3:Gene472	Mevolonate-5-phosphate	-0.973442
chromosome1:Gene43	Ergosta-5,7,22,24-tetraenol	-0.973503
chromosome9:Gene1064	Squalene-2,3-epoxide	-0.973514
chromosome6:Gene211	Fecosterol	-0.973519
chromosome10:Gene1432	Isopentenyl pyrophosphate	-0.973602
chromosome9:Gene175	Fecosterol	-0.973644
chromosome10:Gene171	Lanosterol	-0.973663
chromosome7:Gene983	4,4-Dimethy-cholesta 8,14,24-trienol	-0.973666
chromosome11:Gene1437	Ergosta-5,7,22,24-tetraenol	-0.97371
chromosome4:Gene494	Isopentenyl pyrophosphate	-0.973752
chromosome11:Gene1870	Fecosterol	-0.973776
chromosome11:Gene1529	Isopentenyl pyrophosphate	-0.97388
chromosome5:Gene333	Mevolonate-5-phosphate	-0.973905
chromosome11:Gene262	Ergosta-5,7,22,24-tetraenol	-0.973925
chromosome10:Gene1221	Squalene-2,3-epoxide	-0.973927
chromosome10:Gene1431	Ergosta-5,7,24(28)-trienol	-0.974059
chromosome5:Gene683	4,4-Dimethy-cholesta 8,14,24-trienol	-0.974105
chromosome11:Gene2125	Mevolonate-5-phosphate	-0.974115
chromosome11:Gene720	14-Demethyl lanosterol	-0.974162
chromosome8:Gene502	4,4-Dimethy-cholesta 8,14,24-trienol	-0.974226
chromosome11:Gene1977	Lanosterol	-0.974247
chromosome9:Gene1655	Lanosterol	-0.974414
chromosome7:Gene1128	Mevolonate-5-phosphate	-0.974468
chromosome9:Gene172	4,4-Dimethy-cholesta 8,14,24-trienol	-0.974567
chromosome6:Gene516	4,4-Dimethy-cholesta 8,14,24-trienol	-0.974586
chromosome4:Gene462	4,4-Dimethy-cholesta 8,14,24-trienol	-0.974651
chromosome11:Gene2088	Ergosta-5,7,22,24-tetraenol	-0.974759
chromosome8:Gene287	14-Demethyl lanosterol	-0.974779
chromosome11:Gene108	Ergosta-5,7,22,24-tetraenol	-0.97481
chromosome5:Gene833	Isopentenyl pyrophosphate	-0.974869
chromosome9:Gene1076	Squalene-2,3-epoxide	-0.974873
chromosome5:Gene866	Mevolonate-5-phosphate	-0.974877
chromosome7:Gene484	4,4-Dimethy-cholesta 8,14,24-trienol	-0.974953
chromosome11:Gene1346	Ergosta-5,7,22,24-tetraenol	-0.975012
chromosome11:Gene1139	Isopentenyl pyrophosphate	-0.975024
chromosome2:Gene99	Ergosta-5,7,22,24-tetraenol	-0.975034
chromosome2:Gene99	4,4-Dimethy-cholesta 8,14,24-trienol	-0.975153
chromosome8:Gene1036	4-Methylzymosterol	-0.975155
chromosome11:Gene861	4-Methylzymosterol	-0.975172
chromosome1:Gene385	Squalene-2,3-epoxide	-0.975198
chromosome6:Gene294	4,4-Dimethy-cholesta 8,14,24-trienol	-0.975279
chromosome8:Gene1392	Squalene-2,3-epoxide	-0.975289
chromosome9:Gene1074	Squalene-2,3-epoxide	-0.975299
chromosome10:Gene1228	Lanosterol	-0.975341
chromosome11:Gene108	4,4-Dimethy-cholesta 8,14,24-trienol	-0.975375
chromosome9:Gene5	Mevolonate-5-phosphate	-0.975449
chromosome4:Gene462	Ergosta-5,7,22,24-tetraenol	-0.975532
chromosome11:Gene499	Lanosterol	-0.975543
[truncated: 731 more rows]

## Sheet: Excel S2
Excel S2. Network analysis results of metabolites and genome-wide genes at three different developmental stages of F. velutipes by Cytoscape
Node_name	Description	Degree	AverageShortestPathLength	BetweennessCentrality	ClosenessCentrality	Eccentricity	NeighborhoodConnectivity	Radiality	Stress	TopologicalCoefficient	type
Ergosta-5,7,22,24-tetraenol		381	2.73666	0.498476	0.365409	7	4.13386	0.842122	502000000000	0.391732	metabolite
Lanosterol		366	3.17981	0.153145	0.314484	7	4.22131	0.801835	30683482384	0.460187	metabolite
Mevolonate-5-phosphate		240	3.86427	0.449818	0.258781	8	2.75833	0.739612	557000000000	0.19537	metabolite
Fecosterol		233	3.4884	0.0450869	0.286664	7	5.48927	0.773782	14228255288	0.641324	metabolite
Squalene-2,3-epoxide		192	3.58353	0.0264786	0.279055	7	6.03125	0.765134	9147997180	0.71875	metabolite
14-Demethyl lanosterol		189	3.88747	0.360717	0.257237	9	1.49206	0.737503	468000000000	0.246032	metabolite
Ergosta-5,7,24(28)-trienol		150	5.43271	0.0308743	0.18407	10	4.18667	0.597026	178000000000	0.637333	metabolite
4-Methylzymosterol-carboxylate		143	3.14501	0.0540957	0.317964	6	6.75524	0.804999	49004150434	0.719406	metabolite
Isopentenyl pyrophosphate		141	3.14965	0.103103	0.317495	6	6.7305	0.804577	124000000000	0.716312	metabolite
Dimethylallyl pyrophosphate		140	3.15197	0.123225	0.317262	6	6.67143	0.804366	153000000000	0.708929	metabolite
4-Methylzymosterol		138	5.46056	0.0259722	0.183132	10	4.37681	0.594495	160000000000	0.675362	metabolite
4,4-Dimethy-cholesta 8,14,24-trienol		117	3.20534	0.196424	0.31198	6	5.53846	0.799515	231000000000	0.567308	metabolite
Ergosterol		91	5.56961	0.0125254	0.179546	10	5.08791	0.584581	89798157574	0.817582	metabolite
Farnesyl-pyrophosphate		83	5.58817	0.0106585	0.17895	10	5.19277	0.582894	77825068254	0.838554	metabolite
3-Keto-4-methyzymosterol		78	5.70418	0.00404618	0.17531	11	2	0.572348	6006	1	metabolite
Episterol		47	5.67169	0.0032372	0.176314	10	5.34043	0.575301	23946173874	0.868085	metabolite
chromosome9:Gene980	Isoprenylcysteine carboxyl methyltransferase (ICMT) family	8	3.02784	0.00468967	0.330268	6	214.125	0.815651	7054681704	0.484375
chromosome9:Gene863		8	3.02784	0.00468967	0.330268	6	214.125	0.815651	7054681704	0.484375
chromosome9:Gene679	hypothetical protein	8	3.02784	0.00468967	0.330268	6	214.125	0.815651	7054681704	0.484375
chromosome9:Gene56	Transcription factor	8	3.02784	0.00468967	0.330268	6	214.125	0.815651	7054681704	0.484375
chromosome8:Gene777	OPT oligopeptide transporter protein	8	3.02784	0.00468967	0.330268	6	214.125	0.815651	7054681704	0.484375
chromosome8:Gene502	acetyltransferase	8	3.02784	0.00468967	0.330268	6	214.125	0.815651	7054681704	0.484375
chromosome8:Gene1076	Sigma-54 interaction domain	8	3.02784	0.00468967	0.330268	6	214.125	0.815651	7054681704	0.484375
chromosome7:Gene641		8	3.02784	0.00468967	0.330268	6	214.125	0.815651	7054681704	0.484375
chromosome7:Gene56		8	3.02784	0.00468967	0.330268	6	214.125	0.815651	7054681704	0.484375
chromosome7:Gene227		8	3.02784	0.00468967	0.330268	6	214.125	0.815651	7054681704	0.484375
chromosome7:Gene1335		8	3.02784	0.00468967	0.330268	6	214.125	0.815651	7054681704	0.484375
chromosome7:Gene1153	hypothetical protein	8	3.02784	0.00468967	0.330268	6	214.125	0.815651	7054681704	0.484375
chromosome7:Gene1141	Aldo/keto reductase family	8	3.02784	0.00468967	0.330268	6	214.125	0.815651	7054681704	0.484375
chromosome7:Gene1083		8	3.02784	0.00468967	0.330268	6	214.125	0.815651	7054681704	0.484375
chromosome7:Gene105	MreB/Mbl protein	8	3.02784	0.00468967	0.330268	6	214.125	0.815651	7054681704	0.484375
chromosome6:Gene666		8	3.02784	0.00468967	0.330268	6	214.125	0.815651	7054681704	0.484375
chromosome6:Gene367		8	3.02784	0.00468967	0.330268	6	214.125	0.815651	7054681704	0.484375
chromosome6:Gene320		8	3.02784	0.00468967	0.330268	6	214.125	0.815651	7054681704	0.484375
chromosome5:Gene833	hypothetical protein	8	3.02784	0.00468967	0.330268	6	214.125	0.815651	7054681704	0.484375
chromosome5:Gene739	Glutathione-dependent formaldehyde-activating, GFA	8	3.02784	0.00468967	0.330268	6	214.125	0.815651	7054681704	0.484375
chromosome5:Gene683	isoflavone reductase family protein	8	3.02784	0.00468967	0.330268	6	214.125	0.815651	7054681704	0.484375
chromosome5:Gene619		8	3.02784	0.00468967	0.330268	6	214.125	0.815651	7054681704	0.484375
chromosome5:Gene524	Hsp20/alpha crystallin family	8	3.02784	0.00468967	0.330268	6	214.125	0.815651	7054681704	0.484375
chromosome5:Gene514	hypothetical protein	8	3.02784	0.00468967	0.330268	6	214.125	0.815651	7054681704	0.484375
chromosome5:Gene423	hypothetical protein	8	3.02784	0.00468967	0.330268	6	214.125	0.815651	7054681704	0.484375
chromosome5:Gene274	small heat shock protein	8	3.02784	0.00468967	0.330268	6	214.125	0.815651	7054681704	0.484375
chromosome4:Gene737		8	3.02784	0.00468967	0.330268	6	214.125	0.815651	7054681704	0.484375
chromosome4:Gene599		8	3.02784	0.00468967	0.330268	6	214.125	0.815651	7054681704	0.484375
chromosome4:Gene494	hypothetical protein	8	3.02784	0.00468967	0.330268	6	214.125	0.815651	7054681704	0.484375
chromosome4:Gene462		8	3.02784	0.00468967	0.330268	6	214.125	0.815651	7054681704	0.484375
chromosome4:Gene417		8	3.02784	0.00468967	0.330268	6	214.125	0.815651	7054681704	0.484375
chromosome4:Gene146		8	3.02784	0.00468967	0.330268	6	214.125	0.815651	7054681704	0.484375
chromosome3:Gene315	3-beta hydroxysteroid dehydrogenase/isomerase family	8	3.02784	0.00468967	0.330268	6	214.125	0.815651	7054681704	0.484375
chromosome3:Gene200	Cytochrome P450	8	3.02784	0.00468967	0.330268	6	214.125	0.815651	7054681704	0.484375
chromosome2:Gene99		8	3.02784	0.00468967	0.330268	6	214.125	0.815651	7054681704	0.484375
chromosome2:Gene526		8	3.02784	0.00468967	0.330268	6	214.125	0.815651	7054681704	0.484375
chromosome2:Gene343		8	3.02784	0.00468967	0.330268	6	214.125	0.815651	7054681704	0.484375
chromosome2:Gene133		8	3.02784	0.00468967	0.330268	6	214.125	0.815651	7054681704	0.484375
chromosome11:Gene69	Alcohol dehydrogenase GroES-like domain	8	3.02784	0.00468967	0.330268	6	214.125	0.815651	7054681704	0.484375
chromosome11:Gene373	protein kinase kinase kinase	8	3.02784	0.00468967	0.330268	6	214.125	0.815651	7054681704	0.484375
chromosome11:Gene2235	Caspase domain	8	3.02784	0.00468967	0.330268	6	214.125	0.815651	7054681704	0.484375
chromosome11:Gene2209	Lactamase_B	8	3.02784	0.00468967	0.330268	6	214.125	0.815651	7054681704	0.484375
chromosome11:Gene1869	Metalloprotease	8	3.02784	0.00468967	0.330268	6	214.125	0.815651	7054681704	0.484375
chromosome11:Gene182		8	3.02784	0.00468967	0.330268	6	214.125	0.815651	7054681704	0.484375
chromosome11:Gene1529	Cytochrome P450	8	3.02784	0.00468967	0.330268	6	214.125	0.815651	7054681704	0.484375
chromosome11:Gene1526		8	3.02784	0.00468967	0.330268	6	214.125	0.815651	7054681704	0.484375
chromosome11:Gene1324	mitochondrial hypoxia responsive domain protein	8	3.02784	0.00468967	0.330268	6	214.125	0.815651	7054681704	0.484375
chromosome11:Gene108	O-methyltransferase	8	3.02784	0.00468967	0.330268	6	214.125	0.815651	7054681704	0.484375
chromosome10:Gene625		8	3.02784	0.00468967	0.330268	6	214.125	0.815651	7054681704	0.484375
chromosome10:Gene248		8	3.02784	0.00468967	0.330268	6	214.125	0.815651	7054681704	0.484375
chromosome10:Gene1839		8	3.02784	0.00468967	0.330268	6	214.125	0.815651	7054681704	0.484375
chromosome10:Gene1641	hypothetical protein	8	3.02784	0.00468967	0.330268	6	214.125	0.815651	7054681704	0.484375
chromosome10:Gene164		8	3.02784	0.00468967	0.330268	6	214.125	0.815651	7054681704	0.484375
chromosome10:Gene1503		8	3.02784	0.00468967	0.330268	6	214.125	0.815651	7054681704	0.484375
chromosome10:Gene1432		8	3.02784	0.00468967	0.330268	6	214.125	0.815651	7054681704	0.484375
chromosome10:Gene1222	conserved hypothetical protein	8	3.02784	0.00468967	0.330268	6	214.125	0.815651	7054681704	0.484375
chromosome10:Gene1156	Caspase domain	8	3.02784	0.00468967	0.330268	6	214.125	0.815651	7054681704	0.484375
chromosome9:Gene912		7	3.08817	0.0018911	0.323817	6	228	0.810167	3008879928	0.546988
chromosome9:Gene465	Cytochrome P450	7	3.08817	0.0018911	0.323817	6	228	0.810167	3008879928	0.546988
chromosome9:Gene463	Cytochrome P450	7	3.08817	0.0018911	0.323817	6	228	0.810167	3008879928	0.546988
chromosome9:Gene259	Archaeal ATPase	7	3.08817	0.0018911	0.323817	6	228	0.810167	3008879928	0.546988
chromosome9:Gene1500		7	3.08817	0.0018911	0.323817	6	228	0.810167	3008879928	0.546988
chromosome9:Gene1424	ZnF_GATA	7	3.08817	0.0018911	0.323817	6	228	0.810167	3008879928	0.546988
chromosome9:Gene1227		7	3.08817	0.0018911	0.323817	6	228	0.810167	3008879928	0.546988
chromosome8:Gene896	hypothetical protein	7	3.08817	0.0018911	0.323817	6	228	0.810167	3008879928	0.546988
chromosome8:Gene624		7	3.08817	0.0018911	0.323817	6	228	0.810167	3008879928	0.546988
chromosome8:Gene503	Pfam:UPF0005	7	3.08817	0.0018911	0.323817	6	228	0.810167	3008879928	0.546988
chromosome8:Gene302	Sugar (and other) transporter	7	3.08817	0.0018911	0.323817	6	228	0.810167	3008879928	0.546988
chromosome8:Gene1236		7	3.08817	0.0018911	0.323817	6	228	0.810167	3008879928	0.546988
chromosome8:Gene1211	SGS domain	7	3.08817	0.0018911	0.323817	6	228	0.810167	3008879928	0.546988
chromosome8:Gene1051	Eukaryotic aspartyl protease	7	3.08817	0.0018911	0.323817	6	228	0.810167	3008879928	0.546988
chromosome7:Gene632		7	3.08817	0.0018911	0.323817	6	228	0.810167	3008879928	0.546988
chromosome7:Gene550		7	3.08817	0.0018911	0.323817	6	228	0.810167	3008879928	0.546988
chromosome7:Gene538		7	3.08817	0.0018911	0.323817	6	228	0.810167	3008879928	0.546988
chromosome7:Gene15		7	3.08817	0.0018911	0.323817	6	228	0.810167	3008879928	0.546988
chromosome7:Gene1132		7	3.08817	0.0018911	0.323817	6	228	0.810167	3008879928	0.546988
chromosome6:Gene329		7	3.08817	0.0018911	0.323817	6	228	0.810167	3008879928	0.546988
chromosome5:Gene878	alpha/beta hydrolase fold	7	3.08817	0.0018911	0.323817	6	228	0.810167	3008879928	0.546988
chromosome5:Gene817	Carboxy-cis,cis-muconate cyclase	7	3.08817	0.0018911	0.323817	6	228	0.810167	3008879928	0.546988
chromosome5:Gene700	hypothetical protein	7	3.08817	0.0018911	0.323817	6	228	0.810167	3008879928	0.546988
chromosome4:Gene81		7	3.08817	0.0018911	0.323817	6	228	0.810167	3008879928	0.546988
chromosome4:Gene709		7	3.08817	0.0018911	0.323817	6	228	0.810167	3008879928	0.546988
chromosome11:Gene980		7	3.08817	0.0018911	0.323817	6	228	0.810167	3008879928	0.546988
chromosome11:Gene949		7	3.08817	0.0018911	0.323817	6	228	0.810167	3008879928	0.546988
chromosome11:Gene682		7	3.08817	0.0018911	0.323817	6	228	0.810167	3008879928	0.546988
chromosome11:Gene622	hypothetical protein	7	3.08817	0.0018911	0.323817	6	228	0.810167	3008879928	0.546988
chromosome11:Gene378	GMC oxidoreductase	7	3.08817	0.0018911	0.323817	6	228	0.810167	3008879928	0.546988
chromosome11:Gene2087	Ion channel regulatory protein UNC-93	7	3.08817	0.0018911	0.323817	6	228	0.810167	3008879928	0.546988
chromosome11:Gene1965	Cyclophilin type peptidyl-prolyl cis-trans isomerase/CLD	7	3.08817	0.0018911	0.323817	6	228	0.810167	3008879928	0.546988
chromosome11:Gene1340	Oxoglutarate and iron-dependent oxygenase degradation C-term	7	3.08817	0.0018911	0.323817	6	228	0.810167	3008879928	0.546988
chromosome11:Gene1232		7	3.08817	0.0018911	0.323817	6	228	0.810167	3008879928	0.546988
chromosome11:Gene1201	Metacaspase	7	3.08817	0.0018911	0.323817	6	228	0.810167	3008879928	0.546988
chromosome11:Gene1157	hypothetical protein	7	3.08817	0.0018911	0.323817	6	228	0.810167	3008879928	0.546988
chromosome10:Gene916		7	3.08817	0.0018911	0.323817	6	228	0.810167	3008879928	0.546988
chromosome10:Gene542		7	3.08817	0.0018911	0.323817	6	228	0.810167	3008879928	0.546988
chromosome10:Gene314		7	3.08817	0.0018911	0.323817	6	228	0.810167	3008879928	0.546988
chromosome10:Gene1639		7	3.08817	0.0018911	0.323817	6	228	0.810167	3008879928	0.546988
chromosome10:Gene1502		7	3.08817	0.0018911	0.323817	6	228	0.810167	3008879928	0.546988
chromosome10:Gene1415		7	3.08817	0.0018911	0.323817	6	228	0.810167	3008879928	0.546988
chromosome10:Gene1254		7	3.08817	0.0018911	0.323817	6	228	0.810167	3008879928	0.546988
chromosome10:Gene1160		7	3.08817	0.0018911	0.323817	6	228	0.810167	3008879928	0.546988
chromosome10:Gene1125		7	3.08817	0.0018911	0.323817	6	228	0.810167	3008879928	0.546988
chromosome10:Gene1051		7	3.08817	0.0018911	0.323817	6	228	0.810167	3008879928	0.546988
chromosome1:Gene442		7	3.08817	0.0018911	0.323817	6	228	0.810167	3008879928	0.546988
chromosome1:Gene185		7	3.08817	0.0018911	0.323817	6	228	0.810167	3008879928	0.546988
chromosome9:Gene191	Piwi-domain-containing protein	6	4.77958	0.00106711	0.209223	9	124.833	0.656402	7724573066	0.458642
chromosome9:Gene1287	hypothetical protein	6	4.77958	0.00106711	0.209223	9	124.833	0.656402	7724573066	0.458642
chromosome8:Gene686		6	4.77958	0.00106711	0.209223	9	124.833	0.656402	7724573066	0.458642
chromosome8:Gene315		6	4.77958	0.00106711	0.209223	9	124.833	0.656402	7724573066	0.458642
chromosome8:Gene297	zinc finger MYND domain-containing protein 15-like	6	4.77958	0.00106711	0.209223	9	124.833	0.656402	7724573066	0.458642
chromosome8:Gene278	Glutathione S-transferase, N-terminal domain	6	4.77958	0.00106711	0.209223	9	124.833	0.656402	7724573066	0.458642
chromosome8:Gene1121	Pfam:YDG_SRA	6	4.77958	0.00106711	0.209223	9	124.833	0.656402	7724573066	0.458642
chromosome7:Gene93		6	3.09745	0.00100913	0.322846	6	242.667	0.809323	1556421126	0.58657
chromosome7:Gene840		6	4.77958	0.00106711	0.209223	9	124.833	0.656402	7724573066	0.458642
chromosome7:Gene834		6	4.77958	0.00106711	0.209223	9	124.833	0.656402	7724573066	0.458642
chromosome6:Gene437		6	4.77958	0.00106711	0.209223	9	124.833	0.656402	7724573066	0.458642
chromosome6:Gene1087		6	3.09745	0.00100913	0.322846	6	242.667	0.809323	1556421126	0.58657
chromosome5:Gene784	GDSL-like Lipase/Acylhydrolase	6	4.77958	0.00106711	0.209223	9	124.833	0.656402	7724573066	0.458642
chromosome5:Gene745	Glycosyl hydrolases family 43	6	4.77958	0.00106711	0.209223	9	124.833	0.656402	7724573066	0.458642
chromosome2:Gene401		6	4.77958	0.00106711	0.209223	9	124.833	0.656402	7724573066	0.458642
chromosome11:Gene683	Shikimate kinase	6	4.77958	0.00106711	0.209223	9	124.833	0.656402	7724573066	0.458642
chromosome11:Gene54	Fungal_trans	6	3.09745	0.00100913	0.322846	6	242.667	0.809323	1556421126	0.58657
chromosome11:Gene421	AAA ATPase domain containing protein	6	4.77958	0.00106711	0.209223	9	124.833	0.656402	7724573066	0.458642
chromosome11:Gene1086	Metalloprotease	6	3.09745	0.00100913	0.322846	6	242.667	0.809323	1556421126	0.58657
chromosome1:Gene123		6	4.77958	0.00106711	0.209223	9	124.833	0.656402	7724573066	0.458642
chromosome9:Gene839	Glutathione S-transferase	5	6.42227	8.54e-06	0.155708	11	101.8	0.507066	1064	0.67651
chromosome9:Gene686		5	4.7819	0.000774	0.209122	9	140.4	0.656191	6179658000	0.516296
chromosome9:Gene673		5	4.7819	0.000774	0.209122	9	140.4	0.656191	6179658000	0.516296
chromosome9:Gene5	Ribosomal protein L10	5	4.7819	0.000774	0.209122	9	140.4	0.656191	6179658000	0.516296
chromosome9:Gene433	hypothetical protein	5	6.42227	8.54e-06	0.155708	11	101.8	0.507066	1064	0.67651
chromosome9:Gene272	Eukaryotic aspartyl protease	5	6.42227	8.54e-06	0.155708	11	101.8	0.507066	1064	0.67651
chromosome9:Gene1621	Glycoside hydrolase	5	6.42227	8.54e-06	0.155708	11	101.8	0.507066	1064	0.67651
chromosome9:Gene1544	bZIP transcription factor	5	4.7819	0.000774	0.209122	9	140.4	0.656191	6179658000	0.516296
chromosome9:Gene1479		5	4.7819	0.000774	0.209122	9	140.4	0.656191	6179658000	0.516296
chromosome9:Gene1382	hypothetical protein	5	4.7819	0.000774	0.209122	9	140.4	0.656191	6179658000	0.516296
chromosome9:Gene1118	alpha/beta hydrolase fold	5	6.42227	8.54e-06	0.155708	11	101.8	0.507066	1064	0.67651
chromosome9:Gene1003	FAD-binding domain	5	6.42227	8.54e-06	0.155708	11	101.8	0.507066	1064	0.67651
chromosome8:Gene768	Cytochrome P450	5	6.42227	8.54e-06	0.155708	11	101.8	0.507066	1064	0.67651
chromosome8:Gene747	hypothetical protein	5	3.11601	0.000309	0.320923	6	263	0.807636	415161428	0.646914
chromosome8:Gene304		5	3.11601	0.000309	0.320923	6	263	0.807636	415161428	0.646914
chromosome8:Gene195	hypothetical protein	5	6.42227	8.54e-06	0.155708	11	101.8	0.507066	1064	0.67651
chromosome8:Gene174	RNA dependent RNA polymerase	5	4.7819	0.000774	0.209122	9	140.4	0.656191	6179658000	0.516296
chromosome8:Gene1530		5	4.7819	0.000774	0.209122	9	140.4	0.656191	6179658000	0.516296
chromosome8:Gene1424		5	6.42227	8.54e-06	0.155708	11	101.8	0.507066	1064	0.67651
chromosome8:Gene1334		5	4.7819	0.000774	0.209122	9	140.4	0.656191	6179658000	0.516296
chromosome8:Gene1317		5	4.7819	0.000774	0.209122	9	140.4	0.656191	6179658000	0.516296
chromosome8:Gene1157	Cytochrome P450	5	6.42227	8.54e-06	0.155708	11	101.8	0.507066	1064	0.67651
chromosome8:Gene1128	Polysaccharide lyase family 8 protein	5	4.7819	0.000774	0.209122	9	140.4	0.656191	6179658000	0.516296
chromosome7:Gene964		5	4.7819	0.000774	0.209122	9	140.4	0.656191	6179658000	0.516296
chromosome7:Gene861		5	6.42227	8.54e-06	0.155708	11	101.8	0.507066	1064	0.67651
chromosome7:Gene752		5	6.42227	8.54e-06	0.155708	11	101.8	0.507066	1064	0.67651
chromosome7:Gene412		5	6.42227	8.54e-06	0.155708	11	101.8	0.507066	1064	0.67651
chromosome7:Gene159		5	4.7819	0.000774	0.209122	9	140.4	0.656191	6179658000	0.516296
chromosome7:Gene1044		5	4.7819	0.000774	0.209122	9	140.4	0.656191	6179658000	0.516296
chromosome6:Gene988		5	6.42227	8.54e-06	0.155708	11	101.8	0.507066	1064	0.67651
chromosome6:Gene862		5	4.7819	0.000774	0.209122	9	140.4	0.656191	6179658000	0.516296
chromosome6:Gene481		5	3.11601	0.000309	0.320923	6	263	0.807636	415161428	0.646914
chromosome6:Gene471		5	6.42227	8.54e-06	0.155708	11	101.8	0.507066	1064	0.67651
chromosome6:Gene41		5	4.7819	0.000774	0.209122	9	140.4	0.656191	6179658000	0.516296
chromosome6:Gene294		5	3.50348	0.0288335	0.28543	7	156.2	0.772411	40366432388	0.410582
chromosome6:Gene162		5	6.42227	8.54e-06	0.155708	11	101.8	0.507066	1064	0.67651
chromosome6:Gene1092		5	3.11601	0.000309	0.320923	6	263	0.807636	415161428	0.646914
chromosome5:Gene866	Cytochrome P450	5	4.7819	0.000774	0.209122	9	140.4	0.656191	6179658000	0.516296
chromosome5:Gene751	YD repeat protein	5	3.11601	0.000309	0.320923	6	263	0.807636	415161428	0.646914
chromosome5:Gene461	Pyruvate decarboxylase	5	3.88399	0.000235	0.257467	7	146.6	0.737819	116073400	0.5824
chromosome5:Gene333	Carbon-nitrogen hydrolase	5	4.7819	0.000774	0.209122	9	140.4	0.656191	6179658000	0.516296
chromosome4:Gene199		5	6.42227	8.54e-06	0.155708	11	101.8	0.507066	1064	0.67651
chromosome4:Gene162		5	6.42227	8.54e-06	0.155708	11	101.8	0.507066	1064	0.67651
chromosome3:Gene629		5	6.42227	8.54e-06	0.155708	11	101.8	0.507066	1064	0.67651
chromosome3:Gene472		5	4.7819	0.000774	0.209122	9	140.4	0.656191	6179658000	0.516296
chromosome3:Gene296		5	4.7819	0.000774	0.209122	9	140.4	0.656191	6179658000	0.516296
chromosome2:Gene568		5	6.42227	8.54e-06	0.155708	11	101.8	0.507066	1064	0.67651
chromosome2:Gene512		5	6.42227	8.54e-06	0.155708	11	101.8	0.507066	1064	0.67651
chromosome2:Gene437		5	6.42227	8.54e-06	0.155708	11	101.8	0.507066	1064	0.67651
chromosome2:Gene281		5	4.7819	0.000774	0.209122	9	140.4	0.656191	6179658000	0.516296
chromosome2:Gene244		5	6.42227	8.54e-06	0.155708	11	101.8	0.507066	1064	0.67651
chromosome2:Gene194		5	3.11601	0.000309	0.320923	6	263	0.807636	415161428	0.646914
chromosome2:Gene191		5	6.42227	8.54e-06	0.155708	11	101.8	0.507066	1064	0.67651
chromosome11:Gene845	Cytochrome P450	5	6.42227	8.54e-06	0.155708	11	101.8	0.507066	1064	0.67651
chromosome11:Gene779		5	6.42227	8.54e-06	0.155708	11	101.8	0.507066	1064	0.67651
chromosome11:Gene303	Conserved hypothetical protein	5	4.7819	0.000774	0.209122	9	140.4	0.656191	6179658000	0.516296
chromosome11:Gene255	hypothetical protein	5	4.7819	0.000774	0.209122	9	140.4	0.656191	6179658000	0.516296
chromosome11:Gene2195	NADPH-dependent FMN reductase	5	3.50348	0.0288335	0.28543	7	156.2	0.772411	40366432388	0.410582
chromosome11:Gene2125	Inherit from euroNOG: STYKc	5	4.7819	0.000774	0.209122	9	140.4	0.656191	6179658000	0.516296
chromosome11:Gene2102	Carboxy-cis,cis-muconate cyclase	5	4.7819	0.000774	0.209122	9	140.4	0.656191	6179658000	0.516296
chromosome11:Gene1902	hypothetical protein	5	4.7819	0.000774	0.209122	9	140.4	0.656191	6179658000	0.516296
chromosome11:Gene1895		5	4.7819	0.000774	0.209122	9	140.4	0.656191	6179658000	0.516296
chromosome11:Gene1800	Thymidylate synthase	5	3.11601	0.000309	0.320923	6	263	0.807636	415161428	0.646914
chromosome11:Gene1793	NAD-dependent lysine demalonylase and desuccinylase that specifically removes malonyl and succinyl groups on target proteins. Has weak NAD-dependent protein deacetylase activity	5	4.7819	0.000774	0.209122	9	140.4	0.656191	6179658000	0.516296
chromosome11:Gene1688	TAP-like protein	5	4.7819	0.000774	0.209122	9	140.4	0.656191	6179658000	0.516296
chromosome11:Gene1685	LA	5	4.7819	0.000774	0.209122	9	140.4	0.656191	6179658000	0.516296
chromosome11:Gene1467	hypothetical protein	5	4.7819	0.000774	0.209122	9	140.4	0.656191	6179658000	0.516296
chromosome11:Gene146	Fungalysin metallopeptidase (M36)	5	6.42227	8.54e-06	0.155708	11	101.8	0.507066	1064	0.67651
chromosome11:Gene1434	Cytochrome P450	5	4.7819	0.000774	0.209122	9	140.4	0.656191	6179658000	0.516296
chromosome11:Gene1337	Alpha-L-AF_C	5	6.42227	8.54e-06	0.155708	11	101.8	0.507066	1064	0.67651
chromosome11:Gene1093	Metalloprotease	5	6.42227	8.54e-06	0.155708	11	101.8	0.507066	1064	0.67651
chromosome11:Gene1046	RHO protein GDP dissociation inhibitor	5	4.7819	0.000774	0.209122	9	140.4	0.656191	6179658000	0.516296
chromosome11:Gene1028	Spo12 family	5	4.7819	0.000774	0.209122	9	140.4	0.656191	6179658000	0.516296
chromosome10:Gene913		5	3.11601	0.000309	0.320923	6	263	0.807636	415161428	0.646914
chromosome10:Gene816		5	3.50348	0.0288335	0.28543	7	156.2	0.772411	40366432388	0.410582
chromosome10:Gene751		5	6.42227	8.54e-06	0.155708	11	101.8	0.507066	1064	0.67651
chromosome10:Gene730		5	6.42227	8.54e-06	0.155708	11	101.8	0.507066	1064	0.67651
chromosome10:Gene1798		5	4.7819	0.000774	0.209122	9	140.4	0.656191	6179658000	0.516296
chromosome10:Gene1720		5	4.7819	0.000774	0.209122	9	140.4	0.656191	6179658000	0.516296
chromosome10:Gene1268		5	3.11601	0.000309	0.320923	6	263	0.807636	415161428	0.646914
chromosome10:Gene1162		5	3.50348	0.0288335	0.28543	7	156.2	0.772411	40366432388	0.410582
chromosome9:Gene597	DnaJ central domain containing protein	4	3.72622	1.21e-05	0.268369	8	293	0.752162	32598	0.766404
chromosome9:Gene289	Potassium:hydrogen antiporter	4	3.72622	1.21e-05	0.268369	8	293	0.752162	32598	0.766404
chromosome9:Gene175		4	3.72622	1.21e-05	0.268369	8	293	0.752162	32598	0.766404
chromosome9:Gene172	hypothetical protein	4	3.52668	0.0189958	0.283553	7	159.5	0.770302	28122072524	0.429539
chromosome9:Gene1345	P-loop containing nucleoside triphosphate hydrolase protein (Fragment)	4	3.72622	1.21e-05	0.268369	8	293	0.752162	32598	0.766404
chromosome9:Gene1307	Major Facilitator Superfamily	4	3.72622	1.21e-05	0.268369	8	293	0.752162	32598	0.766404
chromosome9:Gene1222		4	3.72622	1.21e-05	0.268369	8	293	0.752162	32598	0.766404
chromosome9:Gene1076		4	3.72622	1.21e-05	0.268369	8	293	0.752162	32598	0.766404
chromosome9:Gene1074		4	3.72622	1.21e-05	0.268369	8	293	0.752162	32598	0.766404
chromosome9:Gene1064	Pfam:DnaJ_C	4	3.72622	1.21e-05	0.268369	8	293	0.752162	32598	0.766404
chromosome8:Gene975	hypothetical protein	4	3.72622	1.21e-05	0.268369	8	293	0.752162	32598	0.766404
chromosome8:Gene970	hypothetical protein	4	4.78422	0.000568	0.20902	9	154.75	0.65598	4634743296	0.569444
chromosome8:Gene882		4	3.52668	0.0189958	0.283553	7	159.5	0.770302	28122072524	0.429539
chromosome8:Gene597		4	4.78422	0.000568	0.20902	9	154.75	0.65598	4634743296	0.569444
chromosome8:Gene146	other FunK1 protein kinase	4	3.72622	1.21e-05	0.268369	8	293	0.752162	32598	0.766404
chromosome8:Gene1396	FAD dependent oxidoreductase	4	3.72622	1.21e-05	0.268369	8	293	0.752162	32598	0.766404
chromosome8:Gene1392	PrpF protein	4	3.72622	1.21e-05	0.268369	8	293	0.752162	32598	0.766404
chromosome8:Gene1378		4	3.72622	1.21e-05	0.268369	8	293	0.752162	32598	0.766404
chromosome8:Gene1255	Protein of unknown function (DUF3533)	4	4.05568	2.61e-05	0.246568	7	135.25	0.72221	9234	0.758475
chromosome8:Gene1223	hypothetical protein	4	3.72622	1.21e-05	0.268369	8	293	0.752162	32598	0.766404
chromosome7:Gene983		4	3.52668	0.0189958	0.283553	7	159.5	0.770302	28122072524	0.429539
chromosome7:Gene780		4	3.72622	1.21e-05	0.268369	8	293	0.752162	32598	0.766404
chromosome7:Gene684		4	3.72622	1.21e-05	0.268369	8	293	0.752162	32598	0.766404
chromosome7:Gene590		4	4.05568	2.61e-05	0.246568	7	135.25	0.72221	9234	0.758475
chromosome7:Gene484		4	3.52668	0.0189958	0.283553	7	159.5	0.770302	28122072524	0.429539
chromosome7:Gene355		4	4.05568	2.61e-05	0.246568	7	135.25	0.72221	9234	0.758475
chromosome7:Gene1243		4	3.72622	1.21e-05	0.268369	8	293	0.752162	32598	0.766404
chromosome7:Gene1204		4	3.72622	1.21e-05	0.268369	8	293	0.752162	32598	0.766404
chromosome7:Gene1184		4	3.72622	1.21e-05	0.268369	8	293	0.752162	32598	0.766404
chromosome7:Gene1156		4	3.72622	1.21e-05	0.268369	8	293	0.752162	32598	0.766404
chromosome6:Gene956		4	3.72622	1.21e-05	0.268369	8	293	0.752162	32598	0.766404
chromosome6:Gene887		4	3.72622	1.21e-05	0.268369	8	293	0.752162	32598	0.766404
chromosome6:Gene516		4	3.52668	0.0189958	0.283553	7	159.5	0.770302	28122072524	0.429539
chromosome6:Gene475		4	4.78422	0.000568	0.20902	9	154.75	0.65598	4634743296	0.569444
chromosome6:Gene353		4	3.72622	1.21e-05	0.268369	8	293	0.752162	32598	0.766404
chromosome6:Gene288		4	3.72622	1.21e-05	0.268369	8	293	0.752162	32598	0.766404
chromosome6:Gene211		4	3.72622	1.21e-05	0.268369	8	293	0.752162	32598	0.766404
chromosome6:Gene1079		4	3.52668	0.0189958	0.283553	7	159.5	0.770302	28122072524	0.429539
chromosome5:Gene892		4	3.72622	1.21e-05	0.268369	8	293	0.752162	32598	0.766404
chromosome5:Gene815	hypothetical protein	4	4.05568	2.61e-05	0.246568	7	135.25	0.72221	9234	0.758475
chromosome5:Gene786	Polysaccharide deacetylase	4	3.72622	1.21e-05	0.268369	8	293	0.752162	32598	0.766404
chromosome5:Gene644	Amidohydrolase family	4	4.05568	2.61e-05	0.246568	7	135.25	0.72221	9234	0.758475
chromosome5:Gene487	Dienelactone hydrolase family	4	3.72622	1.21e-05	0.268369	8	293	0.752162	32598	0.766404
chromosome5:Gene280	hypothetical protein	4	4.78422	0.000568	0.20902	9	154.75	0.65598	4634743296	0.569444
chromosome5:Gene277		4	4.78422	0.000568	0.20902	9	154.75	0.65598	4634743296	0.569444
chromosome5:Gene253	High affinity potassium transporter	4	3.72622	1.21e-05	0.268369	8	293	0.752162	32598	0.766404
chromosome5:Gene247	cytochrome p450	4	4.05568	2.61e-05	0.246568	7	135.25	0.72221	9234	0.758475
chromosome5:Gene222	alpha subunit	4	3.72622	1.21e-05	0.268369	8	293	0.752162	32598	0.766404
chromosome5:Gene171		4	4.05568	2.61e-05	0.246568	7	135.25	0.72221	9234	0.758475
chromosome5:Gene155	hypothetical protein	4	3.72622	1.21e-05	0.268369	8	293	0.752162	32598	0.766404
chromosome5:Gene107	copper radical oxidase	4	4.05568	2.61e-05	0.246568	7	135.25	0.72221	9234	0.758475
chromosome4:Gene685		4	3.72622	1.21e-05	0.268369	8	293	0.752162	32598	0.766404
chromosome4:Gene681		4	4.05568	2.61e-05	0.246568	7	135.25	0.72221	9234	0.758475
chromosome4:Gene506		4	3.72622	1.21e-05	0.268369	8	293	0.752162	32598	0.766404
chromosome4:Gene440		4	3.52668	0.0189958	0.283553	7	159.5	0.770302	28122072524	0.429539
chromosome4:Gene158		4	3.72622	1.21e-05	0.268369	8	293	0.752162	32598	0.766404
chromosome3:Gene578		4	4.05568	2.61e-05	0.246568	7	135.25	0.72221	9234	0.758475
chromosome3:Gene391		4	3.72622	1.21e-05	0.268369	8	293	0.752162	32598	0.766404
chromosome3:Gene273		4	3.72622	1.21e-05	0.268369	8	293	0.752162	32598	0.766404
chromosome3:Gene214		4	3.72622	1.21e-05	0.268369	8	293	0.752162	32598	0.766404
chromosome2:Gene58		4	4.05568	2.61e-05	0.246568	7	135.25	0.72221	9234	0.758475
chromosome2:Gene514		4	3.72622	1.21e-05	0.268369	8	293	0.752162	32598	0.766404
chromosome2:Gene398		4	3.72622	1.21e-05	0.268369	8	293	0.752162	32598	0.766404
chromosome2:Gene263		4	3.72622	1.21e-05	0.268369	8	293	0.752162	32598	0.766404
chromosome11:Gene992		4	3.72622	1.21e-05	0.268369	8	293	0.752162	32598	0.766404
chromosome11:Gene966		4	3.72622	1.21e-05	0.268369	8	293	0.752162	32598	0.766404
chromosome11:Gene886		4	3.72622	1.21e-05	0.268369	8	293	0.752162	32598	0.766404
chromosome11:Gene831		4	3.72622	1.21e-05	0.268369	8	293	0.752162	32598	0.766404
chromosome11:Gene770		4	4.05568	2.61e-05	0.246568	7	135.25	0.72221	9234	0.758475
chromosome11:Gene700		4	4.05568	2.61e-05	0.246568	7	135.25	0.72221	9234	0.758475
chromosome11:Gene684		4	3.72622	1.21e-05	0.268369	8	293	0.752162	32598	0.766404
chromosome11:Gene677		4	3.72622	1.21e-05	0.268369	8	293	0.752162	32598	0.766404
chromosome11:Gene65		4	4.05568	2.61e-05	0.246568	7	135.25	0.72221	9234	0.758475
chromosome11:Gene299		4	3.72622	1.21e-05	0.268369	8	293	0.752162	32598	0.766404
chromosome11:Gene2126		4	4.05568	2.61e-05	0.246568	7	135.25	0.72221	9234	0.758475
chromosome11:Gene1915		4	3.72622	1.21e-05	0.268369	8	293	0.752162	32598	0.766404
chromosome11:Gene1887		4	3.72622	1.21e-05	0.268369	8	293	0.752162	32598	0.766404
chromosome11:Gene1870		4	3.72622	1.21e-05	0.268369	8	293	0.752162	32598	0.766404
chromosome11:Gene1854		4	3.72622	1.21e-05	0.268369	8	293	0.752162	32598	0.766404
chromosome11:Gene1853		4	3.72622	1.21e-05	0.268369	8	293	0.752162	32598	0.766404
chromosome11:Gene1851		4	4.05568	2.61e-05	0.246568	7	135.25	0.72221	9234	0.758475
chromosome11:Gene1758		4	4.78422	0.000568	0.20902	9	154.75	0.65598	4634743296	0.569444
chromosome11:Gene1742		4	3.72622	1.21e-05	0.268369	8	293	0.752162	32598	0.766404
chromosome11:Gene1728		4	3.72622	1.21e-05	0.268369	8	293	0.752162	32598	0.766404
chromosome11:Gene1616		4	3.72622	1.21e-05	0.268369	8	293	0.752162	32598	0.766404
chromosome11:Gene1540		4	3.72622	1.21e-05	0.268369	8	293	0.752162	32598	0.766404
chromosome11:Gene1361		4	3.72622	1.21e-05	0.268369	8	293	0.752162	32598	0.766404
chromosome11:Gene1294		4	3.72622	1.21e-05	0.268369	8	293	0.752162	32598	0.766404
chromosome11:Gene1159		4	3.72622	1.21e-05	0.268369	8	293	0.752162	32598	0.766404
chromosome11:Gene1139		4	4.05568	2.61e-05	0.246568	7	135.25	0.72221	9234	0.758475
chromosome11:Gene107		4	3.72622	1.21e-05	0.268369	8	293	0.752162	32598	0.766404
chromosome10:Gene754		4	3.72622	1.21e-05	0.268369	8	293	0.752162	32598	0.766404
chromosome10:Gene445		4	4.78422	0.000568	0.20902	9	154.75	0.65598	4634743296	0.569444
chromosome10:Gene425		4	3.72622	1.21e-05	0.268369	8	293	0.752162	32598	0.766404
chromosome10:Gene1922		4	3.72622	1.21e-05	0.268369	8	293	0.752162	32598	0.766404
chromosome10:Gene192		4	3.72622	1.21e-05	0.268369	8	293	0.752162	32598	0.766404
chromosome10:Gene1918		4	3.72622	1.21e-05	0.268369	8	293	0.752162	32598	0.766404
chromosome10:Gene1675		4	3.72622	1.21e-05	0.268369	8	293	0.752162	32598	0.766404
chromosome10:Gene1564		4	3.72622	1.21e-05	0.268369	8	293	0.752162	32598	0.766404
chromosome10:Gene1543		4	3.72622	1.21e-05	0.268369	8	293	0.752162	32598	0.766404
chromosome10:Gene1272		4	4.78422	0.000568	0.20902	9	154.75	0.65598	4634743296	0.569444
chromosome10:Gene1221		4	3.72622	1.21e-05	0.268369	8	293	0.752162	32598	0.766404
chromosome10:Gene1215		4	3.72622	1.21e-05	0.268369	8	293	0.752162	32598	0.766404
chromosome10:Gene1140		4	4.05568	2.61e-05	0.246568	7	135.25	0.72221	9234	0.758475
chromosome10:Gene1105		4	3.72622	1.21e-05	0.268369	8	293	0.752162	32598	0.766404
chromosome1:Gene449		4	4.05568	2.61e-05	0.246568	7	135.25	0.72221	9234	0.758475
chromosome1:Gene385		4	3.72622	1.21e-05	0.268369	8	293	0.752162	32598	0.766404
chromosome1:Gene154		4	4.05568	2.61e-05	0.246568	7	135.25	0.72221	9234	0.758475
chromosome9:Gene604	H/ACA ribonucleoprotein complex subunit	3	4.78654	0.000367	0.208919	9	176	0.655769	3089828658	0.648148
chromosome9:Gene522	hypothetical protein	3	3.73086	5.18e-06	0.268035	8	326.667	0.75174	15778	0.857018
chromosome9:Gene363		3	4.78654	0.000367	0.208919	9	176	0.655769	3089828658	0.648148
chromosome9:Gene1640	Phosphotransferase enzyme family	3	4.78654	0.000367	0.208919	9	176	0.655769	3089828658	0.648148
chromosome9:Gene1566	hypothetical protein	3	4.78654	0.000367	0.208919	9	176	0.655769	3089828658	0.648148
chromosome9:Gene1312	RNA dependent RNA polymerase	3	4.78654	0.000367	0.208919	9	176	0.655769	3089828658	0.648148
chromosome9:Gene1062		3	4.78654	0.000367	0.208919	9	176	0.655769	3089828658	0.648148
chromosome9:Gene1014	Gamma-glutamyltranspeptidase	3	3.53828	0.0111845	0.282623	7	165.667	0.769247	16811436798	0.451142
chromosome8:Gene99	Carboxy-cis,cis-muconate cyclase	3	4.78654	0.000367	0.208919	9	176	0.655769	3089828658	0.648148
chromosome8:Gene794	extended synaptotagmin-like protein	3	3.73086	5.18e-06	0.268035	8	326.667	0.75174	15778	0.857018
chromosome8:Gene650	Hemimethylated DNA-binding protein YccV like	3	3.73086	5.18e-06	0.268035	8	326.667	0.75174	15778	0.857018
chromosome8:Gene283	hypothetical protein	3	4.78654	0.000367	0.208919	9	176	0.655769	3089828658	0.648148
chromosome8:Gene243	hypothetical protein	3	4.78654	0.000367	0.208919	9	176	0.655769	3089828658	0.648148
chromosome8:Gene155	Alcohol dehydrogenase GroES-like domain	3	4.78654	0.000367	0.208919	9	176	0.655769	3089828658	0.648148
chromosome8:Gene15	Redoxin	3	4.78654	0.000367	0.208919	9	176	0.655769	3089828658	0.648148
chromosome8:Gene1425		3	4.78654	0.000367	0.208919	9	176	0.655769	3089828658	0.648148
chromosome8:Gene1417	DJ-1/PfpI family	3	4.78654	0.000367	0.208919	9	176	0.655769	3089828658	0.648148
chromosome8:Gene1198	D-isomer specific 2-hydroxyacid dehydrogenase, catalytic domain	3	4.78654	0.000367	0.208919	9	176	0.655769	3089828658	0.648148
chromosome8:Gene1127	hypothetical protein	3	3.73086	5.18e-06	0.268035	8	326.667	0.75174	15778	0.857018
chromosome8:Gene1122	DEAD/DEAH box helicase	3	4.78654	0.000367	0.208919	9	176	0.655769	3089828658	0.648148
chromosome8:Gene1036	Acetyltransferase (GNAT) family	3	4.78654	0.000367	0.208919	9	176	0.655769	3089828658	0.648148
chromosome7:Gene813		3	3.73086	5.18e-06	0.268035	8	326.667	0.75174	15778	0.857018
chromosome7:Gene639		3	4.78654	0.000367	0.208919	9	176	0.655769	3089828658	0.648148
chromosome7:Gene485		3	3.73086	5.18e-06	0.268035	8	326.667	0.75174	15778	0.857018
chromosome7:Gene470		3	3.73086	5.18e-06	0.268035	8	326.667	0.75174	15778	0.857018
chromosome7:Gene344		3	3.73086	5.18e-06	0.268035	8	326.667	0.75174	15778	0.857018
chromosome7:Gene27		3	3.73086	5.18e-06	0.268035	8	326.667	0.75174	15778	0.857018
chromosome7:Gene134		3	3.73086	5.18e-06	0.268035	8	326.667	0.75174	15778	0.857018
chromosome7:Gene1318		3	4.78654	0.000367	0.208919	9	176	0.655769	3089828658	0.648148
chromosome7:Gene1315		3	3.73086	5.18e-06	0.268035	8	326.667	0.75174	15778	0.857018
chromosome7:Gene1306		3	3.73086	5.18e-06	0.268035	8	326.667	0.75174	15778	0.857018
chromosome7:Gene1260		3	3.73086	5.18e-06	0.268035	8	326.667	0.75174	15778	0.857018
chromosome7:Gene1256		3	3.73086	5.18e-06	0.268035	8	326.667	0.75174	15778	0.857018
chromosome7:Gene1238		3	4.78654	0.000367	0.208919	9	176	0.655769	3089828658	0.648148
chromosome7:Gene1152		3	4.78654	0.000367	0.208919	9	176	0.655769	3089828658	0.648148
chromosome6:Gene992		3	3.73086	5.18e-06	0.268035	8	326.667	0.75174	15778	0.857018
chromosome6:Gene770		3	3.73086	5.18e-06	0.268035	8	326.667	0.75174	15778	0.857018
chromosome6:Gene325		3	3.73086	5.18e-06	0.268035	8	326.667	0.75174	15778	0.857018
chromosome6:Gene1202		3	3.73086	5.18e-06	0.268035	8	326.667	0.75174	15778	0.857018
chromosome6:Gene1154		3	3.73086	5.18e-06	0.268035	8	326.667	0.75174	15778	0.857018
chromosome6:Gene1137		3	4.78654	0.000367	0.208919	9	176	0.655769	3089828658	0.648148
chromosome6:Gene1057		3	4.78654	0.000367	0.208919	9	176	0.655769	3089828658	0.648148
chromosome6:Gene1039		3	3.73086	5.18e-06	0.268035	8	326.667	0.75174	15778	0.857018
chromosome5:Gene970	hypothetical protein	3	4.78654	0.000367	0.208919	9	176	0.655769	3089828658	0.648148
chromosome5:Gene941	hypothetical protein	3	4.78654	0.000367	0.208919	9	176	0.655769	3089828658	0.648148
chromosome5:Gene743	NmrA-like family	3	4.78654	0.000367	0.208919	9	176	0.655769	3089828658	0.648148
chromosome4:Gene55		3	3.73086	5.18e-06	0.268035	8	326.667	0.75174	15778	0.857018
chromosome3:Gene750		3	4.78654	0.000367	0.208919	9	176	0.655769	3089828658	0.648148
chromosome3:Gene621		3	4.78654	0.000367	0.208919	9	176	0.655769	3089828658	0.648148
chromosome3:Gene290		3	3.73086	5.18e-06	0.268035	8	326.667	0.75174	15778	0.857018
chromosome3:Gene262		3	4.78654	0.000367	0.208919	9	176	0.655769	3089828658	0.648148
chromosome3:Gene154		3	4.78654	0.000367	0.208919	9	176	0.655769	3089828658	0.648148
chromosome2:Gene63		3	4.78654	0.000367	0.208919	9	176	0.655769	3089828658	0.648148
chromosome2:Gene521		3	3.73086	5.18e-06	0.268035	8	326.667	0.75174	15778	0.857018
chromosome2:Gene505		3	4.78654	0.000367	0.208919	9	176	0.655769	3089828658	0.648148
chromosome2:Gene446		3	3.73086	5.18e-06	0.268035	8	326.667	0.75174	15778	0.857018
chromosome2:Gene375		3	4.78654	0.000367	0.208919	9	176	0.655769	3089828658	0.648148
chromosome2:Gene251		3	3.73086	5.18e-06	0.268035	8	326.667	0.75174	15778	0.857018
chromosome11:Gene921		3	4.78654	0.000367	0.208919	9	176	0.655769	3089828658	0.648148
chromosome11:Gene884		3	3.73086	5.18e-06	0.268035	8	326.667	0.75174	15778	0.857018
chromosome11:Gene861		3	4.78654	0.000367	0.208919	9	176	0.655769	3089828658	0.648148
chromosome11:Gene803		3	4.78654	0.000367	0.208919	9	176	0.655769	3089828658	0.648148
chromosome11:Gene749		3	4.78654	0.000367	0.208919	9	176	0.655769	3089828658	0.648148
chromosome11:Gene594		3	4.78654	0.000367	0.208919	9	176	0.655769	3089828658	0.648148
chromosome11:Gene278		3	3.73086	5.18e-06	0.268035	8	326.667	0.75174	15778	0.857018
chromosome11:Gene2216		3	4.78654	0.000367	0.208919	9	176	0.655769	3089828658	0.648148
chromosome11:Gene2099		3	3.53828	0.0111845	0.282623	7	165.667	0.769247	16811436798	0.451142
chromosome11:Gene2076		3	3.73086	5.18e-06	0.268035	8	326.667	0.75174	15778	0.857018
chromosome11:Gene2069		3	4.78654	0.000367	0.208919	9	176	0.655769	3089828658	0.648148
chromosome11:Gene1976		3	3.73086	5.18e-06	0.268035	8	326.667	0.75174	15778	0.857018
chromosome11:Gene1827		3	3.73086	5.18e-06	0.268035	8	326.667	0.75174	15778	0.857018
chromosome11:Gene1530		3	4.78654	0.000367	0.208919	9	176	0.655769	3089828658	0.648148
chromosome11:Gene1286		3	3.73086	5.18e-06	0.268035	8	326.667	0.75174	15778	0.857018
chromosome11:Gene109		3	3.73086	5.18e-06	0.268035	8	326.667	0.75174	15778	0.857018
chromosome11:Gene1067		3	4.78654	0.000367	0.208919	9	176	0.655769	3089828658	0.648148
chromosome11:Gene1009		3	3.73086	5.18e-06	0.268035	8	326.667	0.75174	15778	0.857018
chromosome10:Gene905		3	4.78654	0.000367	0.208919	9	176	0.655769	3089828658	0.648148
chromosome10:Gene823		3	4.78654	0.000367	0.208919	9	176	0.655769	3089828658	0.648148
chromosome10:Gene747		3	4.78654	0.000367	0.208919	9	176	0.655769	3089828658	0.648148
chromosome10:Gene493		3	3.73086	5.18e-06	0.268035	8	326.667	0.75174	15778	0.857018
chromosome10:Gene48		3	3.73086	5.18e-06	0.268035	8	326.667	0.75174	15778	0.857018
chromosome10:Gene273		3	4.78654	0.000367	0.208919	9	176	0.655769	3089828658	0.648148
chromosome10:Gene1742		3	3.73086	5.18e-06	0.268035	8	326.667	0.75174	15778	0.857018
chromosome10:Gene1668		3	4.78654	0.000367	0.208919	9	176	0.655769	3089828658	0.648148
chromosome10:Gene1647		3	3.73086	5.18e-06	0.268035	8	326.667	0.75174	15778	0.857018
chromosome10:Gene1638		3	3.53828	0.0111845	0.282623	7	165.667	0.769247	16811436798	0.451142
chromosome10:Gene1593		3	3.73086	5.18e-06	0.268035	8	326.667	0.75174	15778	0.857018
chromosome10:Gene151		3	3.73086	5.18e-06	0.268035	8	326.667	0.75174	15778	0.857018
chromosome10:Gene1431		3	4.78654	0.000367	0.208919	9	176	0.655769	3089828658	0.648148
chromosome1:Gene534		3	3.73086	5.18e-06	0.268035	8	326.667	0.75174	15778	0.857018
chromosome1:Gene501		3	3.73086	5.18e-06	0.268035	8	326.667	0.75174	15778	0.857018
chromosome1:Gene499		3	3.73086	5.18e-06	0.268035	8	326.667	0.75174	15778	0.857018
chromosome9:Gene901	Oxidoreductase, short chain dehydrogenase reductase family	2	3.73318	1.41e-06	0.267868	8	373.5	0.751529	7622	0.980263
chromosome9:Gene9	hypothetical protein	2	4.88399	2.49e-05	0.204751	10	133.5	0.64691	1855865924	0.704787
chromosome9:Gene871	hypothetical protein	2	3.73318	1.41e-06	0.267868	8	373.5	0.751529	7622	0.980263
chromosome9:Gene818	hypothetical protein	2	3.73318	1.41e-06	0.267868	8	373.5	0.751529	7622	0.980263
chromosome9:Gene655		2	3.73318	1.41e-06	0.267868	8	373.5	0.751529	7622	0.980263
chromosome9:Gene595		2	3.73318	1.41e-06	0.267868	8	373.5	0.751529	7622	0.980263
chromosome9:Gene587	STYKc	2	4.88399	2.49e-05	0.204751	10	133.5	0.64691	1855865924	0.704787
chromosome9:Gene361	hypothetical protein	2	3.65197	0.00377007	0.273825	7	178.5	0.758912	5915789340	0.559937
chromosome9:Gene332	hypothetical protein	2	3.73318	1.41e-06	0.267868	8	373.5	0.751529	7622	0.980263
chromosome9:Gene26	hypothetical protein	2	3.73318	1.41e-06	0.267868	8	373.5	0.751529	7622	0.980263
chromosome9:Gene217	glycoside hydrolase family 55 protein	2	4.88399	2.49e-05	0.204751	10	133.5	0.64691	1855865924	0.704787
chromosome9:Gene1696	bifunctional acetylglutamate kinase/N-acetyl-gamma-glutamyl-phosphate reductase	2	3.73318	1.41e-06	0.267868	8	373.5	0.751529	7622	0.980263
chromosome9:Gene1655	WD domain, G-beta repeat	2	3.73318	1.41e-06	0.267868	8	373.5	0.751529	7622	0.980263
chromosome9:Gene1548	SET	2	3.73318	1.41e-06	0.267868	8	373.5	0.751529	7622	0.980263
chromosome9:Gene1513	LEA domain protein	2	3.65197	0.00377007	0.273825	7	178.5	0.758912	5915789340	0.559937
chromosome9:Gene1502		2	4.88399	2.49e-05	0.204751	10	133.5	0.64691	1855865924	0.704787
chromosome9:Gene1499	C2 domain-containing protein	2	3.73318	1.41e-06	0.267868	8	373.5	0.751529	7622	0.980263
chromosome9:Gene1498	HMG box transcriptional regulator	2	4.88399	2.49e-05	0.204751	10	133.5	0.64691	1855865924	0.704787
chromosome9:Gene1481	hypothetical protein	2	4.88399	2.49e-05	0.204751	10	133.5	0.64691	1855865924	0.704787
chromosome9:Gene1464		2	3.73318	1.41e-06	0.267868	8	373.5	0.751529	7622	0.980263
chromosome9:Gene1441	hypothetical protein	2	4.88399	2.49e-05	0.204751	10	133.5	0.64691	1855865924	0.704787
chromosome9:Gene1401	enoyl-CoA hydratase	2	4.88399	2.49e-05	0.204751	10	133.5	0.64691	1855865924	0.704787
chromosome9:Gene1395	SRSF protein kinase	2	3.65197	0.00377007	0.273825	7	178.5	0.758912	5915789340	0.559937
chromosome9:Gene133		2	3.73318	1.41e-06	0.267868	8	373.5	0.751529	7622	0.980263
chromosome9:Gene1205		2	4.78886	0.000183	0.208818	9	195	0.655558	1544914304	0.718519
chromosome9:Gene1138		2	4.88399	2.49e-05	0.204751	10	133.5	0.64691	1855865924	0.704787
chromosome9:Gene1130	Pfam:DUF3468	2	3.73318	1.41e-06	0.267868	8	373.5	0.751529	7622	0.980263
chromosome9:Gene111		2	4.78886	0.000183	0.208818	9	195	0.655558	1544914304	0.718519
chromosome9:Gene1101		2	4.88399	2.49e-05	0.204751	10	133.5	0.64691	1855865924	0.704787
chromosome9:Gene1092	Domain of unknown function (DUF1767)	2	3.73318	1.41e-06	0.267868	8	373.5	0.751529	7622	0.980263
chromosome9:Gene1057	hypothetical protein	2	3.73318	1.41e-06	0.267868	8	373.5	0.751529	7622	0.980263
chromosome9:Gene10	hypothetical protein	2	3.65197	0.00377007	0.273825	7	178.5	0.758912	5915789340	0.559937
chromosome8:Gene79	conserved hypothetical protein	2	3.73318	1.41e-06	0.267868	8	373.5	0.751529	7622	0.980263
chromosome8:Gene572	Pyridine nucleotide-disulphide oxidoreductase	2	3.65197	0.00377007	0.273825	7	178.5	0.758912	5915789340	0.559937
chromosome8:Gene551	cytochrome p450	2	3.65197	0.00377007	0.273825	7	178.5	0.758912	5915789340	0.559937
chromosome8:Gene541	hypothetical protein	2	4.88399	2.49e-05	0.204751	10	133.5	0.64691	1855865924	0.704787
chromosome8:Gene527	hypothetical protein	2	4.88399	2.49e-05	0.204751	10	133.5	0.64691	1855865924	0.704787
chromosome8:Gene49		2	3.73318	1.41e-06	0.267868	8	373.5	0.751529	7622	0.980263
chromosome8:Gene417		2	4.88399	2.49e-05	0.204751	10	133.5	0.64691	1855865924	0.704787
chromosome8:Gene398	short chain dehydrogenase	2	3.73318	1.41e-06	0.267868	8	373.5	0.751529	7622	0.980263
chromosome8:Gene318	Adenosine/AMP deaminase	2	3.73318	1.41e-06	0.267868	8	373.5	0.751529	7622	0.980263
chromosome8:Gene305	CDF-like metal transporter	2	4.78886	0.000183	0.208818	9	195	0.655558	1544914304	0.718519
chromosome8:Gene290	hypothetical protein	2	4.78886	0.000183	0.208818	9	195	0.655558	1544914304	0.718519
chromosome8:Gene235		2	4.88399	2.49e-05	0.204751	10	133.5	0.64691	1855865924	0.704787
chromosome8:Gene213	LEM3 (ligand-effect modulator 3) family / CDC50 family	2	3.73318	1.41e-06	0.267868	8	373.5	0.751529	7622	0.980263
chromosome8:Gene180	Chorismate synthase	2	3.73318	1.41e-06	0.267868	8	373.5	0.751529	7622	0.980263
chromosome8:Gene1497	hypothetical protein	2	3.73318	1.41e-06	0.267868	8	373.5	0.751529	7622	0.980263
chromosome8:Gene1446		2	3.73318	1.41e-06	0.267868	8	373.5	0.751529	7622	0.980263
chromosome8:Gene1382	Carbohydrate esterase family 1 protein	2	3.65197	0.00377007	0.273825	7	178.5	0.758912	5915789340	0.559937
chromosome8:Gene1349	SH3-binding, glutamic acid-rich protein	2	3.73318	1.41e-06	0.267868	8	373.5	0.751529	7622	0.980263
chromosome8:Gene1303		2	3.32715	0.0212361	0.300558	8	285	0.788441	31302268140	0.512635
chromosome8:Gene1168	DIL domain	2	3.73318	1.41e-06	0.267868	8	373.5	0.751529	7622	0.980263
chromosome8:Gene1097	hypothetical protein	2	4.88399	2.49e-05	0.204751	10	133.5	0.64691	1855865924	0.704787
chromosome7:Gene957		2	4.78886	0.000183	0.208818	9	195	0.655558	1544914304	0.718519
chromosome7:Gene917		2	3.32715	0.0212361	0.300558	8	285	0.788441	31302268140	0.512635
chromosome7:Gene876		2	3.73318	1.41e-06	0.267868	8	373.5	0.751529	7622	0.980263
chromosome7:Gene739		2	3.73318	1.41e-06	0.267868	8	373.5	0.751529	7622	0.980263
chromosome7:Gene727		2	3.73318	1.41e-06	0.267868	8	373.5	0.751529	7622	0.980263
chromosome7:Gene725		2	3.73318	1.41e-06	0.267868	8	373.5	0.751529	7622	0.980263
chromosome7:Gene609		2	3.73318	1.41e-06	0.267868	8	373.5	0.751529	7622	0.980263
chromosome7:Gene587		2	3.65197	0.00377007	0.273825	7	178.5	0.758912	5915789340	0.559937
chromosome7:Gene566		2	4.88399	2.49e-05	0.204751	10	133.5	0.64691	1855865924	0.704787
chromosome7:Gene563		2	3.73318	1.41e-06	0.267868	8	373.5	0.751529	7622	0.980263
chromosome7:Gene454		2	3.73318	1.41e-06	0.267868	8	373.5	0.751529	7622	0.980263
chromosome7:Gene447		2	3.32715	0.0212361	0.300558	8	285	0.788441	31302268140	0.512635
chromosome7:Gene374		2	4.88399	2.49e-05	0.204751	10	133.5	0.64691	1855865924	0.704787
chromosome7:Gene318		2	3.73318	1.41e-06	0.267868	8	373.5	0.751529	7622	0.980263
chromosome7:Gene277		2	3.73318	1.41e-06	0.267868	8	373.5	0.751529	7622	0.980263
chromosome7:Gene239		2	4.88399	2.49e-05	0.204751	10	133.5	0.64691	1855865924	0.704787
chromosome7:Gene230		2	3.73318	1.41e-06	0.267868	8	373.5	0.751529	7622	0.980263
chromosome7:Gene219		2	3.73318	1.41e-06	0.267868	8	373.5	0.751529	7622	0.980263
chromosome7:Gene1437		2	3.73318	1.41e-06	0.267868	8	373.5	0.751529	7622	0.980263
chromosome7:Gene1347		2	4.88399	2.49e-05	0.204751	10	133.5	0.64691	1855865924	0.704787
chromosome7:Gene129		2	4.88399	2.49e-05	0.204751	10	133.5	0.64691	1855865924	0.704787
chromosome7:Gene1278		2	3.65197	0.00377007	0.273825	7	178.5	0.758912	5915789340	0.559937
chromosome7:Gene1273		2	4.88399	2.49e-05	0.204751	10	133.5	0.64691	1855865924	0.704787
chromosome7:Gene1239		2	4.88399	2.49e-05	0.204751	10	133.5	0.64691	1855865924	0.704787
chromosome7:Gene1228		2	4.88399	2.49e-05	0.204751	10	133.5	0.64691	1855865924	0.704787
chromosome7:Gene1218		2	4.88399	2.49e-05	0.204751	10	133.5	0.64691	1855865924	0.704787
chromosome7:Gene1128		2	3.65197	0.00377007	0.273825	7	178.5	0.758912	5915789340	0.559937
chromosome7:Gene1108		2	3.73318	1.41e-06	0.267868	8	373.5	0.751529	7622	0.980263
chromosome7:Gene1105		2	3.73318	1.41e-06	0.267868	8	373.5	0.751529	7622	0.980263
chromosome7:Gene1094		2	4.88399	2.49e-05	0.204751	10	133.5	0.64691	1855865924	0.704787
chromosome7:Gene1000		2	3.73318	1.41e-06	0.267868	8	373.5	0.751529	7622	0.980263
chromosome6:Gene950		2	4.88399	2.49e-05	0.204751	10	133.5	0.64691	1855865924	0.704787
chromosome6:Gene946		2	4.88399	2.49e-05	0.204751	10	133.5	0.64691	1855865924	0.704787
chromosome6:Gene883		2	4.88399	2.49e-05	0.204751	10	133.5	0.64691	1855865924	0.704787
chromosome6:Gene818		2	4.88399	2.49e-05	0.204751	10	133.5	0.64691	1855865924	0.704787
chromosome6:Gene808		2	3.73318	1.41e-06	0.267868	8	373.5	0.751529	7622	0.980263
chromosome6:Gene689		2	3.73318	1.41e-06	0.267868	8	373.5	0.751529	7622	0.980263
chromosome6:Gene578		2	4.78886	0.000183	0.208818	9	195	0.655558	1544914304	0.718519
chromosome6:Gene458		2	4.88399	2.49e-05	0.204751	10	133.5	0.64691	1855865924	0.704787
chromosome6:Gene456		2	3.73318	1.41e-06	0.267868	8	373.5	0.751529	7622	0.980263
chromosome6:Gene376		2	3.73318	1.41e-06	0.267868	8	373.5	0.751529	7622	0.980263
chromosome6:Gene122		2	4.88399	2.49e-05	0.204751	10	133.5	0.64691	1855865924	0.704787
chromosome6:Gene1200		2	4.88399	2.49e-05	0.204751	10	133.5	0.64691	1855865924	0.704787
chromosome6:Gene1127		2	3.73318	1.41e-06	0.267868	8	373.5	0.751529	7622	0.980263
chromosome6:Gene1120		2	4.88399	2.49e-05	0.204751	10	133.5	0.64691	1855865924	0.704787
chromosome6:Gene1116		2	3.73318	1.41e-06	0.267868	8	373.5	0.751529	7622	0.980263
chromosome6:Gene1075		2	3.73318	1.41e-06	0.267868	8	373.5	0.751529	7622	0.980263
chromosome6:Gene1056		2	3.32715	0.0212361	0.300558	8	285	0.788441	31302268140	0.512635
chromosome6:Gene1042		2	3.73318	1.41e-06	0.267868	8	373.5	0.751529	7622	0.980263
chromosome6:Gene1031		2	4.78886	0.000183	0.208818	9	195	0.655558	1544914304	0.718519
chromosome5:Gene982	NmrA-like family	2	4.88399	2.49e-05	0.204751	10	133.5	0.64691	1855865924	0.704787
chromosome5:Gene953	hypothetical protein	2	3.65197	0.00377007	0.273825	7	178.5	0.758912	5915789340	0.559937
chromosome5:Gene947		2	3.73318	1.41e-06	0.267868	8	373.5	0.751529	7622	0.980263
chromosome5:Gene938	hypothetical protein	2	3.65197	0.00377007	0.273825	7	178.5	0.758912	5915789340	0.559937
chromosome5:Gene937		2	3.32715	0.0212361	0.300558	8	285	0.788441	31302268140	0.512635
chromosome5:Gene919		2	3.73318	1.41e-06	0.267868	8	373.5	0.751529	7622	0.980263
chromosome5:Gene91		2	3.73318	1.41e-06	0.267868	8	373.5	0.751529	7622	0.980263
chromosome5:Gene909	Pheromone A receptor	2	3.32715	0.0212361	0.300558	8	285	0.788441	31302268140	0.512635
chromosome5:Gene902		2	4.88399	2.49e-05	0.204751	10	133.5	0.64691	1855865924	0.704787
chromosome5:Gene835		2	3.73318	1.41e-06	0.267868	8	373.5	0.751529	7622	0.980263
chromosome5:Gene754	Glycoside hydrolase family 95 protein	2	4.88399	2.49e-05	0.204751	10	133.5	0.64691	1855865924	0.704787
chromosome5:Gene717	Fungal_trans	2	3.73318	1.41e-06	0.267868	8	373.5	0.751529	7622	0.980263
chromosome5:Gene624	Uncharacterized protein	2	3.73318	1.41e-06	0.267868	8	373.5	0.751529	7622	0.980263
chromosome5:Gene545	BTB/POZ domain	2	3.73318	1.41e-06	0.267868	8	373.5	0.751529	7622	0.980263
chromosome5:Gene533	Predicted alpha-helical protein, potentially involved in replication/repair	2	3.73318	1.41e-06	0.267868	8	373.5	0.751529	7622	0.980263
chromosome5:Gene494	Major Facilitator Superfamily	2	3.73318	1.41e-06	0.267868	8	373.5	0.751529	7622	0.980263
chromosome5:Gene264	hypothetical protein	2	4.88399	2.49e-05	0.204751	10	133.5	0.64691	1855865924	0.704787
chromosome5:Gene172	Peroxidase, family 2	2	3.73318	1.41e-06	0.267868	8	373.5	0.751529	7622	0.980263
chromosome5:Gene113	Histone acetyltransferase	2	3.73318	1.41e-06	0.267868	8	373.5	0.751529	7622	0.980263
chromosome4:Gene743		2	3.73318	1.41e-06	0.267868	8	373.5	0.751529	7622	0.980263
chromosome4:Gene74		2	3.73318	1.41e-06	0.267868	8	373.5	0.751529	7622	0.980263
chromosome4:Gene68		2	4.88399	2.49e-05	0.204751	10	133.5	0.64691	1855865924	0.704787
chromosome4:Gene646		2	4.88399	2.49e-05	0.204751	10	133.5	0.64691	1855865924	0.704787
chromosome4:Gene532		2	3.73318	1.41e-06	0.267868	8	373.5	0.751529	7622	0.980263
chromosome4:Gene401		2	3.73318	1.41e-06	0.267868	8	373.5	0.751529	7622	0.980263
chromosome4:Gene392		2	3.32715	0.0212361	0.300558	8	285	0.788441	31302268140	0.512635
chromosome4:Gene30		2	3.32715	0.0212361	0.300558	8	285	0.788441	31302268140	0.512635
chromosome4:Gene272		2	3.73318	1.41e-06	0.267868	8	373.5	0.751529	7622	0.980263
chromosome4:Gene271		2	3.73318	1.41e-06	0.267868	8	373.5	0.751529	7622	0.980263
chromosome4:Gene189		2	4.88399	2.49e-05	0.204751	10	133.5	0.64691	1855865924	0.704787
chromosome4:Gene169		2	4.78886	0.000183	0.208818	9	195	0.655558	1544914304	0.718519
chromosome4:Gene151		2	3.73318	1.41e-06	0.267868	8	373.5	0.751529	7622	0.980263
chromosome4:Gene149		2	4.88399	2.49e-05	0.204751	10	133.5	0.64691	1855865924	0.704787
chromosome3:Gene713		2	4.88399	2.49e-05	0.204751	10	133.5	0.64691	1855865924	0.704787
chromosome3:Gene7		2	4.88399	2.49e-05	0.204751	10	133.5	0.64691	1855865924	0.704787
chromosome3:Gene663		2	4.88399	2.49e-05	0.204751	10	133.5	0.64691	1855865924	0.704787
chromosome3:Gene479		2	3.32715	0.0212361	0.300558	8	285	0.788441	31302268140	0.512635
chromosome3:Gene452		2	3.73318	1.41e-06	0.267868	8	373.5	0.751529	7622	0.980263
chromosome3:Gene439		2	3.65197	0.00377007	0.273825	7	178.5	0.758912	5915789340	0.559937
chromosome3:Gene386		2	3.73318	1.41e-06	0.267868	8	373.5	0.751529	7622	0.980263
chromosome3:Gene321		2	3.65197	0.00377007	0.273825	7	178.5	0.758912	5915789340	0.559937
chromosome3:Gene320		2	3.65197	0.00377007	0.273825	7	178.5	0.758912	5915789340	0.559937
chromosome3:Gene306		2	3.73318	1.41e-06	0.267868	8	373.5	0.751529	7622	0.980263
chromosome3:Gene261		2	3.73318	1.41e-06	0.267868	8	373.5	0.751529	7622	0.980263
chromosome3:Gene253		2	3.73318	1.41e-06	0.267868	8	373.5	0.751529	7622	0.980263
chromosome3:Gene193		2	3.65197	0.00377007	0.273825	7	178.5	0.758912	5915789340	0.559937
chromosome3:Gene175		2	3.73318	1.41e-06	0.267868	8	373.5	0.751529	7622	0.980263
chromosome2:Gene582		2	4.88399	2.49e-05	0.204751	10	133.5	0.64691	1855865924	0.704787
chromosome2:Gene523		2	4.88399	2.49e-05	0.204751	10	133.5	0.64691	1855865924	0.704787
chromosome2:Gene485		2	3.73318	1.41e-06	0.267868	8	373.5	0.751529	7622	0.980263
chromosome2:Gene484		2	4.88399	2.49e-05	0.204751	10	133.5	0.64691	1855865924	0.704787
chromosome2:Gene411		2	4.88399	2.49e-05	0.204751	10	133.5	0.64691	1855865924	0.704787
chromosome2:Gene355		2	3.73318	1.41e-06	0.267868	8	373.5	0.751529	7622	0.980263
chromosome2:Gene321		2	3.73318	1.41e-06	0.267868	8	373.5	0.751529	7622	0.980263
chromosome2:Gene103		2	4.88399	2.49e-05	0.204751	10	133.5	0.64691	1855865924	0.704787
chromosome11:Gene989		2	4.88399	2.49e-05	0.204751	10	133.5	0.64691	1855865924	0.704787
chromosome11:Gene978		2	4.78886	0.000183	0.208818	9	195	0.655558	1544914304	0.718519
chromosome11:Gene967		2	3.73318	1.41e-06	0.267868	8	373.5	0.751529	7622	0.980263
chromosome11:Gene911		2	3.73318	1.41e-06	0.267868	8	373.5	0.751529	7622	0.980263
chromosome11:Gene908		2	4.88399	2.49e-05	0.204751	10	133.5	0.64691	1855865924	0.704787
chromosome11:Gene86		2	3.73318	1.41e-06	0.267868	8	373.5	0.751529	7622	0.980263
chromosome11:Gene760		2	4.88399	2.49e-05	0.204751	10	133.5	0.64691	1855865924	0.704787
chromosome11:Gene750		2	3.73318	1.41e-06	0.267868	8	373.5	0.751529	7622	0.980263
chromosome11:Gene715		2	4.88399	2.49e-05	0.204751	10	133.5	0.64691	1855865924	0.704787
chromosome11:Gene688		2	3.73318	1.41e-06	0.267868	8	373.5	0.751529	7622	0.980263
chromosome11:Gene586		2	3.73318	1.41e-06	0.267868	8	373.5	0.751529	7622	0.980263
chromosome11:Gene537		2	3.73318	1.41e-06	0.267868	8	373.5	0.751529	7622	0.980263
chromosome11:Gene499		2	3.73318	1.41e-06	0.267868	8	373.5	0.751529	7622	0.980263
chromosome11:Gene443		2	4.88399	2.49e-05	0.204751	10	133.5	0.64691	1855865924	0.704787
chromosome11:Gene40		2	3.73318	1.41e-06	0.267868	8	373.5	0.751529	7622	0.980263
chromosome11:Gene395		2	4.88399	2.49e-05	0.204751	10	133.5	0.64691	1855865924	0.704787
chromosome11:Gene330		2	3.65197	0.00377007	0.273825	7	178.5	0.758912	5915789340	0.559937
chromosome11:Gene298		2	3.73318	1.41e-06	0.267868	8	373.5	0.751529	7622	0.980263
chromosome11:Gene262		2	3.73318	1.41e-06	0.267868	8	373.5	0.751529	7622	0.980263
chromosome11:Gene2273		2	4.78886	0.000183	0.208818	9	195	0.655558	1544914304	0.718519
chromosome11:Gene2229		2	4.88399	2.49e-05	0.204751	10	133.5	0.64691	1855865924	0.704787
chromosome11:Gene2218		2	3.73318	1.41e-06	0.267868	8	373.5	0.751529	7622	0.980263
chromosome11:Gene2151		2	3.73318	1.41e-06	0.267868	8	373.5	0.751529	7622	0.980263
chromosome11:Gene2090		2	3.32715	0.0212361	0.300558	8	285	0.788441	31302268140	0.512635
chromosome11:Gene2088		2	3.73318	1.41e-06	0.267868	8	373.5	0.751529	7622	0.980263
chromosome11:Gene1987		2	3.73318	1.41e-06	0.267868	8	373.5	0.751529	7622	0.980263
chromosome11:Gene1977		2	3.73318	1.41e-06	0.267868	8	373.5	0.751529	7622	0.980263
chromosome11:Gene1950		2	3.65197	0.00377007	0.273825	7	178.5	0.758912	5915789340	0.559937
chromosome11:Gene1878		2	3.73318	1.41e-06	0.267868	8	373.5	0.751529	7622	0.980263
chromosome11:Gene1687		2	4.88399	2.49e-05	0.204751	10	133.5	0.64691	1855865924	0.704787
chromosome11:Gene1614		2	3.73318	1.41e-06	0.267868	8	373.5	0.751529	7622	0.980263
chromosome11:Gene160		2	3.65197	0.00377007	0.273825	7	178.5	0.758912	5915789340	0.559937
chromosome11:Gene1563		2	4.88399	2.49e-05	0.204751	10	133.5	0.64691	1855865924	0.704787
chromosome11:Gene1437		2	3.73318	1.41e-06	0.267868	8	373.5	0.751529	7622	0.980263
chromosome11:Gene1426		2	3.73318	1.41e-06	0.267868	8	373.5	0.751529	7622	0.980263
chromosome11:Gene1405		2	3.73318	1.41e-06	0.267868	8	373.5	0.751529	7622	0.980263
chromosome11:Gene1346		2	3.73318	1.41e-06	0.267868	8	373.5	0.751529	7622	0.980263
chromosome11:Gene1288		2	3.73318	1.41e-06	0.267868	8	373.5	0.751529	7622	0.980263
chromosome11:Gene1257		2	4.88399	2.49e-05	0.204751	10	133.5	0.64691	1855865924	0.704787
chromosome11:Gene125		2	3.73318	1.41e-06	0.267868	8	373.5	0.751529	7622	0.980263
chromosome11:Gene120		2	4.88399	2.49e-05	0.204751	10	133.5	0.64691	1855865924	0.704787
chromosome11:Gene1156		2	3.73318	1.41e-06	0.267868	8	373.5	0.751529	7622	0.980263
chromosome11:Gene1149		2	4.88399	2.49e-05	0.204751	10	133.5	0.64691	1855865924	0.704787
chromosome11:Gene1112		2	3.65197	0.00377007	0.273825	7	178.5	0.758912	5915789340	0.559937
chromosome11:Gene1068		2	3.73318	1.41e-06	0.267868	8	373.5	0.751529	7622	0.980263
chromosome11:Gene105		2	3.73318	1.41e-06	0.267868	8	373.5	0.751529	7622	0.980263
chromosome11:Gene101		2	4.88399	2.49e-05	0.204751	10	133.5	0.64691	1855865924	0.704787
chromosome10:Gene97		2	3.73318	1.41e-06	0.267868	8	373.5	0.751529	7622	0.980263
chromosome10:Gene949		2	3.73318	1.41e-06	0.267868	8	373.5	0.751529	7622	0.980263
chromosome10:Gene863		2	3.73318	1.41e-06	0.267868	8	373.5	0.751529	7622	0.980263
chromosome10:Gene861		2	3.32715	0.0212361	0.300558	8	285	0.788441	31302268140	0.512635
chromosome10:Gene860		2	4.88399	2.49e-05	0.204751	10	133.5	0.64691	1855865924	0.704787
chromosome10:Gene856		2	3.73318	1.41e-06	0.267868	8	373.5	0.751529	7622	0.980263
chromosome10:Gene84		2	3.32715	0.0212361	0.300558	8	285	0.788441	31302268140	0.512635
chromosome10:Gene812		2	4.88399	2.49e-05	0.204751	10	133.5	0.64691	1855865924	0.704787
chromosome10:Gene806		2	3.73318	1.41e-06	0.267868	8	373.5	0.751529	7622	0.980263
chromosome10:Gene772		2	4.78886	0.000183	0.208818	9	195	0.655558	1544914304	0.718519
chromosome10:Gene712		2	4.88399	2.49e-05	0.204751	10	133.5	0.64691	1855865924	0.704787
chromosome10:Gene646		2	3.73318	1.41e-06	0.267868	8	373.5	0.751529	7622	0.980263
chromosome10:Gene636		2	4.88399	2.49e-05	0.204751	10	133.5	0.64691	1855865924	0.704787
chromosome10:Gene613		2	3.73318	1.41e-06	0.267868	8	373.5	0.751529	7622	0.980263
chromosome10:Gene577		2	4.88399	2.49e-05	0.204751	10	133.5	0.64691	1855865924	0.704787
chromosome10:Gene537		2	3.73318	1.41e-06	0.267868	8	373.5	0.751529	7622	0.980263
chromosome10:Gene412		2	3.73318	1.41e-06	0.267868	8	373.5	0.751529	7622	0.980263
chromosome10:Gene337		2	3.73318	1.41e-06	0.267868	8	373.5	0.751529	7622	0.980263
chromosome10:Gene269		2	4.88399	2.49e-05	0.204751	10	133.5	0.64691	1855865924	0.704787
chromosome10:Gene1775		2	3.73318	1.41e-06	0.267868	8	373.5	0.751529	7622	0.980263
chromosome10:Gene1756		2	3.73318	1.41e-06	0.267868	8	373.5	0.751529	7622	0.980263
chromosome10:Gene1749		2	4.88399	2.49e-05	0.204751	10	133.5	0.64691	1855865924	0.704787
chromosome10:Gene171		2	3.73318	1.41e-06	0.267868	8	373.5	0.751529	7622	0.980263
chromosome10:Gene1659		2	3.73318	1.41e-06	0.267868	8	373.5	0.751529	7622	0.980263
chromosome10:Gene1640		2	3.73318	1.41e-06	0.267868	8	373.5	0.751529	7622	0.980263
chromosome10:Gene1540		2	3.73318	1.41e-06	0.267868	8	373.5	0.751529	7622	0.980263
chromosome10:Gene1528		2	3.32715	0.0212361	0.300558	8	285	0.788441	31302268140	0.512635
chromosome10:Gene1512		2	3.73318	1.41e-06	0.267868	8	373.5	0.751529	7622	0.980263
chromosome10:Gene1501		2	3.73318	1.41e-06	0.267868	8	373.5	0.751529	7622	0.980263
chromosome10:Gene1498		2	3.32715	0.0212361	0.300558	8	285	0.788441	31302268140	0.512635
chromosome10:Gene1497		2	4.88399	2.49e-05	0.204751	10	133.5	0.64691	1855865924	0.704787
chromosome10:Gene1414		2	3.73318	1.41e-06	0.267868	8	373.5	0.751529	7622	0.980263
chromosome10:Gene1364		2	3.65197	0.00377007	0.273825	7	178.5	0.758912	5915789340	0.559937
chromosome10:Gene1308		2	3.65197	0.00377007	0.273825	7	178.5	0.758912	5915789340	0.559937
chromosome10:Gene1281		2	4.88399	2.49e-05	0.204751	10	133.5	0.64691	1855865924	0.704787
chromosome10:Gene1246		2	3.73318	1.41e-06	0.267868	8	373.5	0.751529	7622	0.980263
chromosome10:Gene1244		2	3.73318	1.41e-06	0.267868	8	373.5	0.751529	7622	0.980263
chromosome10:Gene1228		2	3.73318	1.41e-06	0.267868	8	373.5	0.751529	7622	0.980263
chromosome10:Gene1190		2	4.88399	2.49e-05	0.204751	10	133.5	0.64691	1855865924	0.704787
chromosome10:Gene1183		2	3.73318	1.41e-06	0.267868	8	373.5	0.751529	7622	0.980263
chromosome10:Gene1168		2	4.88399	2.49e-05	0.204751	10	133.5	0.64691	1855865924	0.704787
chromosome10:Gene1167		2	4.88399	2.49e-05	0.204751	10	133.5	0.64691	1855865924	0.704787
chromosome10:Gene1155		2	4.88399	2.49e-05	0.204751	10	133.5	0.64691	1855865924	0.704787
chromosome10:Gene1129		2	3.73318	1.41e-06	0.267868	8	373.5	0.751529	7622	0.980263
chromosome10:Gene1103		2	3.65197	0.00377007	0.273825	7	178.5	0.758912	5915789340	0.559937
chromosome10:Gene1045		2	3.65197	0.00377007	0.273825	7	178.5	0.758912	5915789340	0.559937
chromosome10:Gene1017		2	3.32715	0.0212361	0.300558	8	285	0.788441	31302268140	0.512635
chromosome1:Gene7		2	4.88399	2.49e-05	0.204751	10	133.5	0.64691	1855865924	0.704787
chromosome1:Gene536		2	4.88399	2.49e-05	0.204751	10	133.5	0.64691	1855865924	0.704787
chromosome1:Gene513		2	4.88399	2.49e-05	0.204751	10	133.5	0.64691	1855865924	0.704787
chromosome1:Gene456		2	3.73318	1.41e-06	0.267868	8	373.5	0.751529	7622	0.980263
chromosome1:Gene43		2	3.73318	1.41e-06	0.267868	8	373.5	0.751529	7622	0.980263
chromosome1:Gene424		2	3.65197	0.00377007	0.273825	7	178.5	0.758912	5915789340	0.559937
chromosome1:Gene384		2	3.73318	1.41e-06	0.267868	8	373.5	0.751529	7622	0.980263
chromosome1:Gene345		2	3.73318	1.41e-06	0.267868	8	373.5	0.751529	7622	0.980263
chromosome1:Gene300		2	3.73318	1.41e-06	0.267868	8	373.5	0.751529	7622	0.980263
chromosome1:Gene253		2	4.78886	0.000183	0.208818	9	195	0.655558	1544914304	0.718519
chromosome1:Gene134		2	3.73318	1.41e-06	0.267868	8	373.5	0.751529	7622	0.980263
chromosome9:Gene981	Zinc finger, C2H2 type	1	4.88631	0	0.204653	10	189	0.646699	0	0
chromosome9:Gene971	C2H2 type zinc finger domain-containing protein	1	4.88631	0	0.204653	10	189	0.646699	0	0
chromosome9:Gene938	Cytochrome P450	1	4.88631	0	0.204653	10	189	0.646699	0	0
chromosome9:Gene900		1	4.88631	0	0.204653	10	189	0.646699	0	0
chromosome9:Gene867		1	4.88631	0	0.204653	10	189	0.646699	0	0
chromosome9:Gene680	Pyridoxal-dependent decarboxylase conserved domain	1	4.88631	0	0.204653	10	189	0.646699	0	0
chromosome9:Gene653	aryl-alcohol dehydrogenase	1	4.86311	0	0.20563	9	240	0.648808	0	0
chromosome9:Gene608	Peroxisomal biogenesis factor 6	1	4.88631	0	0.204653	10	189	0.646699	0	0
chromosome9:Gene57	HOOK-domain-containing protein	1	4.88631	0	0.204653	10	189	0.646699	0	0
chromosome9:Gene496		1	4.86311	0	0.20563	9	240	0.648808	0	0
chromosome9:Gene485		1	4.86311	0	0.20563	9	240	0.648808	0	0
chromosome9:Gene449	NAD-dependent aldehyde dehydrogenase	1	4.88631	0	0.204653	10	189	0.646699	0	0
chromosome9:Gene429	Cytochrome P450	1	4.86311	0	0.20563	9	240	0.648808	0	0
chromosome9:Gene341	OPT oligopeptide transporter protein	1	4.86311	0	0.20563	9	240	0.648808	0	0
chromosome9:Gene310	DNA repair protein Swi5/Sae3	1	4.86311	0	0.20563	9	240	0.648808	0	0
chromosome9:Gene30	hypothetical protein	1	4.88631	0	0.204653	10	189	0.646699	0	0
chromosome9:Gene29		1	4.86311	0	0.20563	9	240	0.648808	0	0
chromosome9:Gene24	Isocitrate lyase family	1	4.86311	0	0.20563	9	240	0.648808	0	0
chromosome9:Gene184	hypothetical protein	1	4.86311	0	0.20563	9	240	0.648808	0	0
chromosome9:Gene170	Domain of unknown function (DUF3328)	1	4.86311	0	0.20563	9	240	0.648808	0	0
chromosome9:Gene1376	extracellular serine-rich protein	1	4.86311	0	0.20563	9	240	0.648808	0	0
chromosome9:Gene1346	Alcohol dehydrogenase GroES-like domain	1	4.88631	0	0.204653	10	189	0.646699	0	0
chromosome9:Gene1317	Terpene synthase family, metal binding domain	1	4.86311	0	0.20563	9	240	0.648808	0	0
chromosome9:Gene1230	Fungal Zn(2)-Cys(6) binuclear cluster domain	1	4.88631	0	0.204653	10	189	0.646699	0	0
chromosome9:Gene1033		1	4.88631	0	0.204653	10	189	0.646699	0	0
chromosome9:Gene1006	Pfam:DUF821	1	4.86311	0	0.20563	9	240	0.648808	0	0
chromosome8:Gene855	Major Facilitator Superfamily	1	4.86311	0	0.20563	9	240	0.648808	0	0
chromosome8:Gene771		1	4.88631	0	0.204653	10	189	0.646699	0	0
chromosome8:Gene717	conserved hypothetical protein	1	4.86311	0	0.20563	9	240	0.648808	0	0
chromosome8:Gene62	Pfam:Mis12_component	1	4.86311	0	0.20563	9	240	0.648808	0	0
chromosome8:Gene598	hypothetical protein	1	4.86311	0	0.20563	9	240	0.648808	0	0
chromosome8:Gene400	Phytanoyl-CoA dioxygenase (PhyH)	1	4.86311	0	0.20563	9	240	0.648808	0	0
chromosome8:Gene287	Basic region leucine zipper	1	4.88631	0	0.204653	10	189	0.646699	0	0
chromosome8:Gene28		1	4.88631	0	0.204653	10	189	0.646699	0	0
chromosome8:Gene210	Eukaryotic aspartyl protease	1	4.86311	0	0.20563	9	240	0.648808	0	0
chromosome8:Gene191		1	4.86311	0	0.20563	9	240	0.648808	0	0
chromosome8:Gene1454	Aminotransferase class-V	1	4.86311	0	0.20563	9	240	0.648808	0	0
chromosome8:Gene1440	hypothetical protein	1	4.88631	0	0.204653	10	189	0.646699	0	0
chromosome8:Gene1419	Transmembrane amino acid transporter protein	1	4.88631	0	0.204653	10	189	0.646699	0	0
chromosome8:Gene1416	hypothetical protein	1	4.88631	0	0.204653	10	189	0.646699	0	0
chromosome8:Gene1357	hypothetical protein	1	4.86311	0	0.20563	9	240	0.648808	0	0
chromosome8:Gene1335	N-acetylglutamate synthase involved in arginine biosynthesis (By similarity)	1	4.88631	0	0.204653	10	189	0.646699	0	0
chromosome8:Gene1264	NADH:flavin oxidoreductase / NADH oxidase family	1	4.86311	0	0.20563	9	240	0.648808	0	0
chromosome8:Gene1137	Inherit from fuNOG: DUF6 domain protein	1	4.88631	0	0.204653	10	189	0.646699	0	0
chromosome8:Gene1124	BRLZ	1	4.86311	0	0.20563	9	240	0.648808	0	0
chromosome7:Gene960		1	4.88631	0	0.204653	10	189	0.646699	0	0
chromosome7:Gene934		1	4.88631	0	0.204653	10	189	0.646699	0	0
chromosome7:Gene84		1	4.88631	0	0.204653	10	189	0.646699	0	0
chromosome7:Gene807		1	4.86311	0	0.20563	9	240	0.648808	0	0
chromosome7:Gene764		1	4.88631	0	0.204653	10	189	0.646699	0	0
chromosome7:Gene452		1	4.86311	0	0.20563	9	240	0.648808	0	0
chromosome7:Gene357		1	4.88631	0	0.204653	10	189	0.646699	0	0
chromosome7:Gene32		1	4.88631	0	0.204653	10	189	0.646699	0	0
chromosome7:Gene316		1	4.88631	0	0.204653	10	189	0.646699	0	0
chromosome7:Gene223		1	4.88631	0	0.204653	10	189	0.646699	0	0
chromosome7:Gene217		1	4.86311	0	0.20563	9	240	0.648808	0	0
chromosome7:Gene168		1	4.86311	0	0.20563	9	240	0.648808	0	0
chromosome7:Gene1298		1	4.86311	0	0.20563	9	240	0.648808	0	0
chromosome7:Gene1290		1	4.86311	0	0.20563	9	240	0.648808	0	0
chromosome7:Gene1289		1	4.86311	0	0.20563	9	240	0.648808	0	0
chromosome7:Gene1266		1	4.86311	0	0.20563	9	240	0.648808	0	0
chromosome7:Gene1263		1	4.88631	0	0.204653	10	189	0.646699	0	0
chromosome7:Gene1235		1	4.86311	0	0.20563	9	240	0.648808	0	0
chromosome7:Gene1123		1	4.86311	0	0.20563	9	240	0.648808	0	0
chromosome7:Gene1072		1	4.86311	0	0.20563	9	240	0.648808	0	0
chromosome7:Gene1018		1	4.86311	0	0.20563	9	240	0.648808	0	0
chromosome6:Gene930		1	4.88631	0	0.204653	10	189	0.646699	0	0
chromosome6:Gene809		1	4.88631	0	0.204653	10	189	0.646699	0	0
chromosome6:Gene802		1	4.88631	0	0.204653	10	189	0.646699	0	0
chromosome6:Gene762		1	4.88631	0	0.204653	10	189	0.646699	0	0
chromosome6:Gene682		1	4.86311	0	0.20563	9	240	0.648808	0	0
chromosome6:Gene635		1	4.86311	0	0.20563	9	240	0.648808	0	0
chromosome6:Gene625		1	4.88631	0	0.204653	10	189	0.646699	0	0
chromosome6:Gene619		1	4.86311	0	0.20563	9	240	0.648808	0	0
chromosome6:Gene514		1	4.86311	0	0.20563	9	240	0.648808	0	0
chromosome6:Gene430		1	4.88631	0	0.204653	10	189	0.646699	0	0
chromosome6:Gene404		1	4.88631	0	0.204653	10	189	0.646699	0	0
chromosome6:Gene302		1	4.88631	0	0.204653	10	189	0.646699	0	0
chromosome6:Gene233		1	4.86311	0	0.20563	9	240	0.648808	0	0
chromosome6:Gene1167		1	4.88631	0	0.204653	10	189	0.646699	0	0
chromosome6:Gene1122		1	4.88631	0	0.204653	10	189	0.646699	0	0
chromosome5:Gene924	Rad4 beta-hairpin domain 1	1	4.86311	0	0.20563	9	240	0.648808	0	0
chromosome5:Gene904	Eukaryotic aspartyl protease	1	4.88631	0	0.204653	10	189	0.646699	0	0
chromosome5:Gene838		1	4.88631	0	0.204653	10	189	0.646699	0	0
chromosome5:Gene605	Glycosyl hydrolase family 61	1	4.86311	0	0.20563	9	240	0.648808	0	0
chromosome5:Gene6	Pyridoxal-dependent decarboxylase, pyridoxal binding domain	1	4.88631	0	0.204653	10	189	0.646699	0	0
chromosome5:Gene587	GNAT family acetyltransferase	1	4.86311	0	0.20563	9	240	0.648808	0	0
chromosome5:Gene541	hypothetical protein	1	4.88631	0	0.204653	10	189	0.646699	0	0
chromosome5:Gene446	Glycoside hydrolase family 18 protein	1	4.88631	0	0.204653	10	189	0.646699	0	0
chromosome5:Gene292	hypothetical protein	1	4.86311	0	0.20563	9	240	0.648808	0	0
chromosome5:Gene256		1	4.88631	0	0.204653	10	189	0.646699	0	0
chromosome5:Gene244	Protein of unknown function (DUF3605)	1	4.88631	0	0.204653	10	189	0.646699	0	0
chromosome5:Gene230	Salicylaldehyde dehydrogenase like	1	4.86311	0	0.20563	9	240	0.648808	0	0
chromosome4:Gene812		1	4.88631	0	0.204653	10	189	0.646699	0	0
chromosome4:Gene811		1	4.88631	0	0.204653	10	189	0.646699	0	0
chromosome4:Gene714		1	4.88631	0	0.204653	10	189	0.646699	0	0
chromosome4:Gene679		1	4.86311	0	0.20563	9	240	0.648808	0	0
chromosome4:Gene660		1	4.86311	0	0.20563	9	240	0.648808	0	0
chromosome4:Gene59		1	4.88631	0	0.204653	10	189	0.646699	0	0
chromosome4:Gene540		1	4.86311	0	0.20563	9	240	0.648808	0	0
chromosome4:Gene511		1	4.88631	0	0.204653	10	189	0.646699	0	0
chromosome4:Gene410		1	4.88631	0	0.204653	10	189	0.646699	0	0
chromosome4:Gene405		1	4.86311	0	0.20563	9	240	0.648808	0	0
chromosome4:Gene36		1	4.86311	0	0.20563	9	240	0.648808	0	0
chromosome3:Gene628		1	4.86311	0	0.20563	9	240	0.648808	0	0
chromosome3:Gene484		1	4.88631	0	0.204653	10	189	0.646699	0	0
chromosome3:Gene476		1	4.88631	0	0.204653	10	189	0.646699	0	0
chromosome3:Gene385		1	4.88631	0	0.204653	10	189	0.646699	0	0
chromosome3:Gene304		1	4.88631	0	0.204653	10	189	0.646699	0	0
chromosome3:Gene135		1	4.88631	0	0.204653	10	189	0.646699	0	0
chromosome2:Gene487		1	4.86311	0	0.20563	9	240	0.648808	0	0
chromosome2:Gene293		1	4.88631	0	0.204653	10	189	0.646699	0	0
chromosome2:Gene153		1	4.86311	0	0.20563	9	240	0.648808	0	0
chromosome2:Gene152		1	4.88631	0	0.204653	10	189	0.646699	0	0
chromosome2:Gene102		1	4.88631	0	0.204653	10	189	0.646699	0	0
chromosome11:Gene972		1	4.88631	0	0.204653	10	189	0.646699	0	0
chromosome11:Gene75	hypothetical protein	1	4.86311	0	0.20563	9	240	0.648808	0	0
chromosome11:Gene720		1	4.88631	0	0.204653	10	189	0.646699	0	0
chromosome11:Gene706		1	4.86311	0	0.20563	9	240	0.648808	0	0
chromosome11:Gene699		1	4.88631	0	0.204653	10	189	0.646699	0	0
chromosome11:Gene679		1	4.86311	0	0.20563	9	240	0.648808	0	0
chromosome11:Gene332		1	4.88631	0	0.204653	10	189	0.646699	0	0
chromosome11:Gene307		1	4.88631	0	0.204653	10	189	0.646699	0	0
chromosome11:Gene283		1	4.86311	0	0.20563	9	240	0.648808	0	0
chromosome11:Gene2285		1	4.86311	0	0.20563	9	240	0.648808	0	0
chromosome11:Gene2228		1	4.88631	0	0.204653	10	189	0.646699	0	0
chromosome11:Gene2103		1	4.86311	0	0.20563	9	240	0.648808	0	0
chromosome11:Gene2091		1	4.86311	0	0.20563	9	240	0.648808	0	0
chromosome11:Gene1979	2OG-Fe(II) oxygenase superfamily	1	4.86311	0	0.20563	9	240	0.648808	0	0
chromosome11:Gene1933		1	4.86311	0	0.20563	9	240	0.648808	0	0
chromosome11:Gene1803		1	4.86311	0	0.20563	9	240	0.648808	0	0
chromosome11:Gene1759		1	4.86311	0	0.20563	9	240	0.648808	0	0
chromosome11:Gene1739		1	4.88631	0	0.204653	10	189	0.646699	0	0
chromosome11:Gene1716		1	4.88631	0	0.204653	10	189	0.646699	0	0
chromosome11:Gene1663	Major Facilitator Superfamily	1	4.88631	0	0.204653	10	189	0.646699	0	0
chromosome11:Gene1610	hypothetical protein	1	4.88631	0	0.204653	10	189	0.646699	0	0
chromosome11:Gene1606		1	4.88631	0	0.204653	10	189	0.646699	0	0
chromosome11:Gene1483		1	4.88631	0	0.204653	10	189	0.646699	0	0
chromosome11:Gene1481		1	4.88631	0	0.204653	10	189	0.646699	0	0
chromosome11:Gene1462		1	4.86311	0	0.20563	9	240	0.648808	0	0
chromosome11:Gene1371		1	4.86311	0	0.20563	9	240	0.648808	0	0
chromosome11:Gene124	Sugar (and other) transporter	1	4.88631	0	0.204653	10	189	0.646699	0	0
chromosome11:Gene1092		1	4.86311	0	0.20563	9	240	0.648808	0	0
chromosome11:Gene1042		1	4.88631	0	0.204653	10	189	0.646699	0	0
chromosome11:Gene1019		1	4.88631	0	0.204653	10	189	0.646699	0	0
chromosome10:Gene93		1	4.88631	0	0.204653	10	189	0.646699	0	0
chromosome10:Gene925		1	4.88631	0	0.204653	10	189	0.646699	0	0
chromosome10:Gene817		1	4.86311	0	0.20563	9	240	0.648808	0	0
chromosome10:Gene807		1	4.86311	0	0.20563	9	240	0.648808	0	0
chromosome10:Gene785		1	4.88631	0	0.204653	10	189	0.646699	0	0
chromosome10:Gene496		1	4.86311	0	0.20563	9	240	0.648808	0	0
chromosome10:Gene459		1	4.88631	0	0.204653	10	189	0.646699	0	0
chromosome10:Gene444		1	4.88631	0	0.204653	10	189	0.646699	0	0
chromosome10:Gene422		1	4.86311	0	0.20563	9	240	0.648808	0	0
chromosome10:Gene388		1	4.88631	0	0.204653	10	189	0.646699	0	0
chromosome10:Gene312		1	4.86311	0	0.20563	9	240	0.648808	0	0
chromosome10:Gene292		1	4.88631	0	0.204653	10	189	0.646699	0	0
chromosome10:Gene193		1	4.88631	0	0.204653	10	189	0.646699	0	0
chromosome10:Gene1774		1	4.88631	0	0.204653	10	189	0.646699	0	0
chromosome10:Gene166		1	4.88631	0	0.204653	10	189	0.646699	0	0
chromosome10:Gene1600		1	4.86311	0	0.20563	9	240	0.648808	0	0
chromosome10:Gene1583		1	4.86311	0	0.20563	9	240	0.648808	0	0
chromosome10:Gene1562		1	4.88631	0	0.204653	10	189	0.646699	0	0
chromosome10:Gene1518		1	4.86311	0	0.20563	9	240	0.648808	0	0
chromosome10:Gene1318		1	4.86311	0	0.20563	9	240	0.648808	0	0
chromosome10:Gene1305		1	4.86311	0	0.20563	9	240	0.648808	0	0
chromosome10:Gene1186		1	4.86311	0	0.20563	9	240	0.648808	0	0
chromosome10:Gene1169		1	4.88631	0	0.204653	10	189	0.646699	0	0
chromosome10:Gene1095		1	4.88631	0	0.204653	10	189	0.646699	0	0
chromosome10:Gene1025		1	4.86311	0	0.20563	9	240	0.648808	0	0
chromosome1:Gene514		1	4.88631	0	0.204653	10	189	0.646699	0	0
chromosome1:Gene508		1	4.86311	0	0.20563	9	240	0.648808	0	0
chromosome1:Gene500		1	4.88631	0	0.204653	10	189	0.646699	0	0
chromosome1:Gene445		1	4.88631	0	0.204653	10	189	0.646699	0	0
chromosome1:Gene207		1	4.88631	0	0.204653	10	189	0.646699	0	0
chromosome1:Gene194		1	4.88631	0	0.204653	10	189	0.646699	0	0
chromosome1:Gene190		1	4.88631	0	0.204653	10	189	0.646699	0	0
chromosome1:Gene171		1	4.86311	0	0.20563	9	240	0.648808	0	0
